# Supplementary material for: Seeds and Seedlings in a Changing World: A Systematic Review and Meta-Analysis from High Altitude and High Latitude Ecosystems
Source: Plants (Basel). 2021 Apr 14;10(4):768. doi: 10.3390/plants10040768 (PMC8070808; doi:10.3390/plants10040768)
Supplement: Supplementary file 1 [file plants-10-00768-s001.zip]

Archive with 6 entries (5 files):
- Supplementary information/
- __MACOSX/._Supplementary information
- Supplementary information/Supplemetary information_Database_S1.xlsx
- __MACOSX/Supplementary information/._Supplemetary information_Database_S1.xlsx
- Supplementary information/Supplemetary information.docx
- __MACOSX/Supplementary information/._Supplemetary information.docx
