# Supplementary material for: Seeds and Seedlings in a Changing World: A Systematic Review and Meta-Analysis from High Altitude and High Latitude Ecosystems
Source: Plants (Basel). 2021 Apr 14;10(4):768. doi: 10.3390/plants10040768 (PMC8070808; doi:10.3390/plants10040768)
Supplement: Supplementary file 1 [file plants-10-00768-s001.zip › Supplementary information/Supplemetary information_Database_S1.xlsx]

## Sheet: Articles included
DETAILS OF PUBLICATION					STUDY CATEGORIES			GEOGRAPHIC LOCATION		BIOME, PLANT COMMUNITY & SPECIES					ORIGIN OF BIOLOGICAL MATERIAL			SEED POST-HARVESTED CONDITIONS					PRE-GERMINATION TREATMENTS				GERMINATION/SEEDLING ESTABLISHMENT CONDITIONS				EXPERIMENT SAMPLE SIZE				SNOWCOVER TREATMENTS				TEMPERATURE TREATMENTS				WATER TREATMENTS				NUTRIENT TREATMENTS
ID	AUTHORS	YEAR	TITLE	PUBLISHED_IN	PLANT_LIFE_STAGE	STUDY_TYPE	ENVIRONMENTAL_FACTOR	CONTINENT	COUNTRY	BIOME	PLANT_COMMUNITY	NUMBER_SPECIES	LIFE_FORM	DISTRIBUTION	SEEDS_ORIGIN	NUMBER_IND_COLLECTED	SEEDLINGS_ORIGIN	TRANSPORT_FIELD _LAB	STORAGE_TIME	STORAGE_CONDITIONS	STORAGE_TEMPERATURE	STORAGE_LIGHT	PRE-GERMINATION_TREATMEANT	STRATIFICATION_TEMPERATURE	STRATIFICATION_LIGHT	STRATIFICATION_TIME	GERMINATION/SEEDLING_MEDIUM	SOIL/SUBSTRATE TYPE	LIGHT CONDITIONS	GERMINATION/SEEDLING_LIGHT	SOIL CORES/SEEDS/SEEDLINGS PER SPECIES PER TREATMENT (MEAN)	NUMBER OF TREATMENTS	REPLICATIONS PER TREATMENT	TOTAL SOIL CORES/SEEDS/SEEDLINGS PER SPECIE	CLIMATE CHANGE EFFECT IN SNOWCOVER	HOW SNOWCOVER TREATMENT WAS APPLIED?	CONTROL	TREATMENT	CLIMATE CHANGE EFFECT IN TEMPERATURE TESTED	HOW TEMPERATURE TREATMEATN WAS APPLIED?	CONTROL (°C)	TREATMENT (°C)	CLIMATE CHANGE EFFECT IN PP TESTED	HOW PP TREATMENT WAS APPLIED?	CONTROL 2	TREATMENT 1	CLIMATE CHANGE EFFECT IN NUTRIENT TESTED	HOW NUTRIENT TREATMENT WAS APPLIED?	CONTROL 3
349	MILBAU, A; GRAAE, BJ; SHEVTSOVA, A; NIJS, I	2000-2009	EFFECTS OF A WARMER CLIMATE ON SEED GERMINATION IN THE SUBARCTIC	ANNALS OF BOTANY	SEED	LABORATORY EXPERIMENT	TEMPERATURE & SNOWCOVER	EUROPE	SWEDEN	TUNDRA	N/A	16-20	SHRUBS, FORBS GRAMINOIDS & TREES	NATIVE	COLLECTED FROM PLANT AND PURCHASED	NOT DESCRIBED	N/A	NOT DESCRIBED	>8 WEEKS	DRY	AMBIENT TEMPERATURE	NOT DESCRIBED	COLD STRATIFICATION	0.5	DARK	20	COMMERCIAL SOIL	N/A	LIGHT/LIGHT	110	30	3	4	360	DECREASE	UNDER LAB CONDITIONS (°C)	0.5	0.5, -5, -10, -5, 0.5	INCREASE	UNDER LAB CONDITIONS	4/0.5, 10.5/2, 12.5/4.5	+2.5
296	MONDONI, A; ROSSI, G; ORSENIGO, S; PROBERT, RJ	2010-2020	CLIMATE WARMING COULD SHIFT THE TIMING OF SEED GERMINATION IN ALPINE PLANTS	ANNALS OF BOTANY	SEED	LABORATORY EXPERIMENT	TEMPERATURE & SNOWCOVER	EUROPE	ITALY	ALPINE	GLACIER FORELAND	6-10	FORBS & GRAMINOIDS	NATIVE	COLLECTED FROM PLANT	NOT DESCRIBED	N/A	NOT DESCRIBED	< 1 WEEK	NOT DESCRIBED	NOT DESCRIBED	NOT DESCRIBED	COLD STRATIFICATION	0	DARK	35	AGAR	N/A	LIGHT/DARK	40-50	30	6	3	540	DECREASE	UNDER LAB CONDITIONS (°C)	0	-7	INCREASE	UNDER LAB CONDITIONS	12/5, 24/12, 20/10	+4
347	SHEVTSOVA, A; GRAAE, BJ; JOCHUM, T; MILBAU, A; KOCKELBERGH, F; BEYENS, L; NIJS, I	2000-2009	CRITICAL PERIODS FOR IMPACT OF CLIMATE WARMING ON EARLY SEEDLING ESTABLISHMENT IN SUBARCTIC TUNDRA	GLOBAL CHANGE BIOLOGY	SEED & SEEDLING	IN-SITU/NATURAL EXPERIMENT	WATER & TEMPERATURE	EUROPE	SWEDEN	TUNDRA	TUNDRA	11-15	SHRUBS, FORBS GRAMINOIDS & TREES	NATIVE	COLLECTED FROM PLANT AND PURCHASED	11-30	PROPAGATED DURING THE EXPERIMENT	NOT DESCRIBED	NOT DESCRIBED	NOT DESCRIBED	NOT DESCRIBED	NOT DESCRIBED	COLD STRATIFICATION	2	DARK	36	IN SITU SOIL	Gelic gleysol / 10cm deep humus layer	LIGHT/DARK	AMBIENT	20	8	6	960					INCREASE	FATI TECHNIQUE	13	+3	INCREASE	ADDING WATER	AMBIENT PRECIPITATION	+10 ML
197	MONDONI, A; PEDRINI, S; BERNAREGGI, G; ROSSI, G; ABELI, T; PROBERT, RJ; GHITTI, M; BONOMI, C; ORSENIGO, S	2010-2020	CLIMATE WARMING COULD INCREASE RECRUITMENT SUCCESS IN GLACIER FORELAND PLANTS	ANNALS OF BOTANY	SEED & SEEDLING	IN SITU & LABORATORY EXPERIMENT	TEMPERATURE & SNOWCOVER	EUROPE	ITALY	ALPINE	GLACIER FORELAND	6-10	FORBS & GRAMINOIDS	NATIVE	COLLECTED FROM PLANT	NOT DESCRIBED	PROPAGATED DURING THE EXPERIMENT	NOT DESCRIBED	NOT DESCRIBED	NOT DESCRIBED	NOT DESCRIBED	NOT DESCRIBED	COLD STRATIFICATION	0	DARK	27	IN SITU SOIL	No specified / Meshed soil imitating natural conditions	N/A	N/A	30	2	3	180	DECREASE	UNDER LAB CONDITIONS (°C)	0	0, 14/7, 16/10	INCREASE	UNDER LAB CONDITIONS	12/15, 15/9	+2.7
375	TERCERO-BUCARDO, N; KITZBERGER, T; VEBLEN, TT; RAFFAELE, E	2000-2009	A FIELD EXPERIMENT ON CLIMATIC AND HERBIVORE IMPACTS ON POST-FIRE TREE REGENERATION IN NORTH-WESTERN PATAGONIA	JOURNAL OF ECOLOGY	SEEDLING	IN-SITU/NATURAL EXPERIMENT	WATER & TEMPERATURE	SOUTH AMERICA	ARGENTINA	SUB-ALPINE	SUB-ALPINE FOREST	1-5	TREES	NATIVE	N/A	N/A	TRANSPLANTED	N/A	N/A	N/A	N/A	N/A	N/A	N/A	N/A	N/A	IN SITU SOIL	No specified / Bare ground	N/A	N/A	15	4	1	60					INCREASE	OTC	AMBIENT	+2.2	INCREASE	ADDING WATER	AMBIENT PRECIPITATION	+50%
408	HOBBIE, SE; CHAPIN, FS	1990-1999	AN EXPERIMENTAL TEST OF LIMITS TO TREE ESTABLISHMENT IN ARCTIC TUNDRA	JOURNAL OF ECOLOGY	SEED & SEEDLING	IN-SITU/NATURAL EXPERIMENT	TEMPERATURE	NORTH AMERICA	UNITED STATES	TUNDRA	TUNDRA	1-5	TREES & SHRUBS	NATIVE	COLLECTED FROM PLANT	NOT DESCRIBED	TRANSPLANTED	NOT DESCRIBED	>8 WEEKS	NOT DESCRIBED	NOT DESCRIBED	NOT DESCRIBED	COLD STRATIFICATION	NOT DESCRIBED	NOT DESCRIBED	NOT DESCRIBED	IN SITU SOIL	Not specified / Moss mat	LIGHT/DARK	AMBIENT	500/2	2	4/30	4000/120					INCREASE	GREENHOUSE	8.5	+1
154	MILBAU, A; VANDEPLAS, N; KOCKELBERGH, F; NIJS, I	2010-2020	BOTH SEED GERMINATION AND SEEDLING MORTALITY INCREASE WITH EXPERIMENTAL WARMING AND FERTILIZATION IN A SUBARCTIC TUNDRA	AoB PLANTS	SEED & SEEDLING	IN-SITU/NATURAL EXPERIMENT	TEMPERATURE	EUROPE	SWEDEN	TUNDRA	TUNDRA	1-5	SHRUBS, FORBS GRAMINOIDS & TREES	NATIVE	COLLECTED FROM PLANT AND PURCHASED	NOT DESCRIBED	PROPAGATED DURING THE EXPERIMENT	NOT DESCRIBED	>8 WEEKS	DRY	NOT DESCRIBED	NOT DESCRIBED	COLD STRATIFICATION	0.5	DARK	20	IN SITU SOIL	Gelic gleysol / 10cm deep, humus layer	LIGHT/DARK	AMBIENT	60/2	2	3	360/12					INCREASE	FATI TECHNIQUE	13.7	+2.8					INCREASE	ADDING NITROGEN	AMBIENT
325	KLADY, RA; HENRY, GHR; LEMAY, V	2000-2009	CHANGES IN HIGH ARCTIC TUNDRA PLANT REPRODUCTION IN RESPONSE TO LONG-TERM EXPERIMENTAL WARMING	GLOBAL CHANGE BIOLOGY	SEED	IN SITU & LABORATORY EXPERIMENT	TEMPERATURE	NORTH AMERICA	CANADA	TUNDRA	TUNDRA	6-10	FORBS & GRAMINOIDS	NATIVE	COLLECTED FROM PLANT	NOT DESCRIBED	N/A	NOT DESCRIBED	2-4 WEEKS	COLD	0-5	NOT DESCRIBED	COLD STRATIFICATION	-20	NOT DESCRIBED	4	FILTER PAPER	N/A	LIGHT/LIGHT	NOT DESCRIBED	50	2	4	400					INCREASE	OTC	AMBIENT	+1/3
204	BERNAREGGI, G; CARBOGNANI, M; PETRAGLIA, A; MONDONI, A	2010-2020	CLIMATE WARMING COULD INCREASE SEED LONGEVITY OF ALPINE SNOWBED PLANTS	ALPINE BOTANY	SEED	IN SITU & LABORATORY EXPERIMENT	TEMPERATURE	EUROPE	ITALY	ALPINE	SNOWBED	1-5	FORBS	NATIVE	COLLECTED FROM PLANT	NOT DESCRIBED	N/A	NOT DESCRIBED	4-8 WEEKS	DRY	10-15	DARK	GIBBERELLIC ACID	N/A	N/A	N/A	AGAR	N/A	LIGHT/DARK	40-50	50	7	20	7000					INCREASE	OTC	AMBIENT	+2
188	LORANGER, H; ZOTZ, G; BADER, MY	2010-2020	EARLY ESTABLISHMENT OF TREES AT THE ALPINE TREELINE: IDIOSYNCRATIC SPECIES RESPONSES TO TEMPERATURE-MOISTURE INTERACTIONS	AoB PLANTS	SEED & SEEDLING	IN SITU & LABORATORY EXPERIMENT	WATER & TEMPERATURE	EUROPE	FRANCE	TREELINE	N/A	1-5	TREES	NATIVE	PURCHASED	NOT DESCRIBED	N/A	NOT DESCRIBED	NOT DESCRIBED	NOT DESCRIBED	NOT DESCRIBED	NOT DESCRIBED	COLD STRATIFICATION	IN SITU	DARK	28	IN SITU SOIL	Not specified	LIGHT/DARK	AMBIENT	120	5	3	1800					INCREASE	OTC	AMBIENT	NOT DESCRIBED	INCREASE	ADDING WATER	AMBIENT PRECIPITATION	+35%
79	WANG, GY; BASKIN, CC; BASKIN, JM; YANG, XJ; LIU, GF; YE, XH; ZHANG, XS; HUANG, ZY	2010-2020	EFFECTS OF CLIMATE WARMING AND PROLONGED SNOW COVER ON PHENOLOGY OF THE EARLY LIFE HISTORY STAGES OF FOUR ALPINE HERBS ON THE SOUTHEASTERN TIBETAN PLATEAU	AMERICAN JOURNAL OF BOTANY	SEED & SEEDLING	IN-SITU/NATURAL EXPERIMENT	TEMPERATURE & SNOWCOVER	ASIA	CHINA	ALPINE	SNOWBED	1-5	FORBS	NATIVE	COLLECTED FROM PLANT	51-100	PROPAGATED DURING THE EXPERIMENT	NOT DESCRIBED	2-4 WEEKS	DRY	AMBIENT TEMPERATURE	NOT DESCRIBED	COLD STRATIFICATION	IN SITU	DARK	28	IN SITU SOIL	Not specified	LIGHT/DARK	AMBIENT	50	4	6	1200	INCREASE	ADDING/REMOVING SNOW (cm)	AMBIENT	>20	INCREASE	OTC	AMBIENT	+2.5
267	HOYLE, GL; VENN, SE; STEADMAN, KJ; GOOD, RB; MCAULIFFE, EJ; WILLIAMS, ER; NICOTRA, AB	2010-2020	SOIL WARMING INCREASES PLANT SPECIES RICHNESS BUT DECREASES GERMINATION FROM THE ALPINE SOIL SEED BANK	GLOBAL CHANGE BIOLOGY	SEED	LABORATORY EXPERIMENT	TEMPERATURE	OCEANIA	AUSTRALIA	ALPINE	HERBFIELD	>21	SHRUB, FORB & GRAMINOIDS	NATIVE	COLLECTED FROM SOIL SEEDBANK	N/A	N/A	AMBIENT TEMPERATURE	2-4 WEEKS	DRY	10-15	NOT DESCRIBED	GIBBERELLIC ACID	N/A	N/A	N/A	IN SITU SOIL	Not specified / Organic layer ﻿layer of alpine humus	LIGHT/DARK	150 W	16	4	3	716					INCREASE	TEMPERATURE-CONTROLLED GLASSHOUSE	19/11	+4
246	HOYLE, GL; CORDINER, H; GOOD, RB; NICOTRA, AB	2010-2020	EFFECTS OF REDUCED WINTER DURATION ON SEED DORMANCY AND GERMINATION IN SIX POPULATIONS OF THE ALPINE HERB ACIPHYLLYA GLACIALIS (APIACEAE)	CONSERVATION PHYSIOLOGY	SEED & SEEDLING	LABORATORY EXPERIMENT	TEMPERATURE & SNOWCOVER	OCEANIA	AUSTRALIA	ALPINE	HERBFIELD	1-5	FORBS	NATIVE	COLLECTED FROM PLANT	31-50	N/A	NOT DESCRIBED	< 1 WEEK	DRY	AMBIENT TEMPERATURE	NOT DESCRIBED	NONE (ASSUMED T BE STRATIFIEED WHEN COLLECTED)	N/A	DARK	10-0	AGAR	N/A	LIGHT/DARK	50					DECREASE	UNDER LAB CONDITIONS (°C)	10 WEEKS	0-10 WEEKS
118	KUEPPERS, LM; FAIST, A; FERRENBERG, S; CASTANHA, C; CONLISK, E; WOLF, J	2010-2020	LAB AND FIELD WARMING SIMILARLY ADVANCE GERMINATION DATE AND LIMIT GERMINATION RATE FOR HIGH AND LOW ELEVATION PROVENANCES OF TWO WIDESPREAD SUBALPINE CONIFERS	FORESTS	SEED & SEEDLING	IN SITU & LABORATORY EXPERIMENT	WATER & TEMPERATURE	NORTH AMERICA	UNITED STATES	SUB-ALPINE	SUB-ALPINE FOREST	1-5	TREES	NATIVE	COLLECTED FROM PLANT	NOT DESCRIBED	PROPAGATED DURING THE EXPERIMENT	NOT DESCRIBED	>8 WEEKS	DRY	0-5	NOT DESCRIBED	COLD STRATIFICATION	4	NOT DESCRIBED	6	IN SITU SOIL / STRATIFY SAND	N/A	LIGHT/DARK	350/0	60	8	1	480					INCREASE	UNDER LAB CONDITIONS	AMBIENT	+5	DECREASE	APPLING LESS WATER	AMBIENT PRECIPITATION	-50%
220	GARCIA-FERNANDEZ, A; ESCUDERO, A; LARA-ROMERO, C; IRIONDO, JM	2010-2020	EFFECTS OF THE DURATION OF COLD STRATIFICATION ON EARLY LIFE STAGES OF THE MEDITERRANEAN ALPINE PLANT SILENE CILIATA	PLANT BIOLOGY	SEED & SEEDLING	LABORATORY EXPERIMENT	SNOWCOVER	EUROPE	SPAIN	ALPINE	N/A	1-5	CUSHION	NATIVE	COLLECTED FROM PLANT	11-30	PROPAGATED DURING THE EXPERIMENT	NOT DESCRIBED	>8 WEEKS	DRY	AMBIENT TEMPERATURE	NOT DESCRIBED	COLD STRATIFICATION	4	DARK	8,16,24	COMMERCIAL SOIL	N/A	LIGHT/DARK	NOT DESCRIBED	100	4	3	1200	DECREASE	UNDER LAB CONDITIONS (°C)	0 MONTHS STRATIFICATION	PLUS 6, 4 ,2 MONTH
44	HANSEN, WD; TURNER, MG	2010-2020	ORIGINS OF ABRUPT CHANGE? POSTFIRE SUBALPINE CONIFER REGENERATION DECLINES NONLINEARLY WITH WARMING AND DRYING	ECOLOGICAL MONOGRAPHS	SEED & SEEDLING	IN SITU & LABORATORY EXPERIMENT	TEMPERATURE & FIRE	NORTH AMERICA	UNITED STATES	SUB-ALPINE	SUB-ALPINE FOREST	1-5	TREES	NATIVE	PURCHASED	N/A	PROPAGATED DURING THE EXPERIMENT	N/A	N/A	N/A	N/A	NOT DESCRIBED	COLD STRATIFICATION	N/A	NOT DESCRIBED	N/A	IN SITU SOIL	﻿Dystric Cryochrept and ﻿Eutric Haplocryalf / Bare soil	LIGHT/DARK	AMBIENT									INCREASE	UNDER LAB CONDITIONS	AMBIENT	+2-4	DECREASE	APPLING LESS WATER	AMBIENT PRECIPITATION	-50%
165	BERNAREGGI, G; CARBOGNANI, M; MONDONI, A; PETRAGLIA, A	2010-2020	SEED DORMANCY AND GERMINATION CHANGES OF SNOWBED SPECIES UNDER CLIMATE WARMING: THE ROLE OF PRE- AND POST-DISPERSAL TEMPERATURES	ANNALS OF BOTANY	SEED	IN SITU & LABORATORY EXPERIMENT	TEMPERATURE & SNOWCOVER	EUROPE	ITALY	ALPINE	SNOWBED	1-5	FORBS	NATIVE	COLLECTED FROM PLANT	N/A	N/A	N/A	< 1 WEEK	DRY	AMBIENT TEMPERATURE	NOT DESCRIBED	COLD STRATIFICATION	0	DARK	0-20	AGAR	N/A	LIGHT/DARK	40-50					DECREASE	UNDER LAB CONDITIONS (°C)	20 WEEKS	0-20 WEEEKS	INCREASE	OTC	AMBIENT	+1.5
61	HAN, AR; KIM, HJ; JUNG, JB; PARK, PS	2010-2020	SEED GERMINATION AND INITIAL SEEDLING SURVIVAL OF THE SUBALPINE TREE SPECIES, PICEA JEZOENSIS, ON DIFFERENT FOREST FLOOR SUBSTRATES UNDER ELEVATED TEMPERATURE	FOREST ECOLOGY AND MANAGEMENT	SEED & SEEDLING	LABORATORY EXPERIMENT	TEMPERATURE	ASIA	KOREA, SOUTH	SUB-ALPINE	SUB-ALPINE FOREST	1-5	TREES	NATIVE	COLLECTED FROM PLANT	1-10	PROPAGATED DURING THE EXPERIMENT	NOT DESCRIBED	NOT DESCRIBED	DRY	AMBIENT TEMPERATURE	NOT DESCRIBED	NOT DESCRIBED	N/A	N/A	N/A	IN SITU SOIL	﻿Lithic Humudepts	NOT DESCRIBED	N/A									INCREASE	UNDER LAB CONDITIONS	AMBIENT	+4.3
253	GRAU, O; NINOT, JM; CORNELISSEN, JHC; CALLAGHAN, TV	2010-2020	SIMILAR TREE SEEDLING RESPONSES TO SHRUBS AND TO SIMULATED ENVIRONMENTAL CHANGES AT PYRENEAN AND SUBARCTIC TREELINES	PLANT ECOLOGY AND DIVERSITY	SEEDLING	IN-SITU/NATURAL EXPERIMENT	TEMPERATURE	EUROPE	SPAIN	TREELINE	TREEELINE FOREST	1-5	TREES	NATIVE	N/A	N/A	TRANSPLANTED	N/A	N/A	N/A	N/A	N/A	N/A	N/A	N/A	N/A	IN SITU SOIL	﻿Siliceous	LIGHT/DARK	AMBIENT									INCREASE	OTC	AMBIENT	+2.1					INCREASE	ADDING NITROGEN	AMBIENT
282	PIPER, FI; FAJARDO, A; CAVIERES, LA	2010-2020	SIMULATED WARMING DOES NOT IMPAIR SEEDLING SURVIVAL AND GROWTH OF NOTHOFAGUS PUMILIO IN THE SOUTHERN ANDES	PERSPECTIVES IN PLANT ECOLOGY, EVOLUTION AND SYSTEMATICS	SEEDLING	IN-SITU/NATURAL EXPERIMENT	WATER & TEMPERATURE	SOUTH AMERICA	CHILE	SUB-ALPINE	SUB-ALPINE FOREST	1-5	TREES	NATIVE	N/A	N/A	SELECTED IN SITU	N/A	N/A	N/A	N/A	N/A	N/A	N/A	N/A	N/A	IN SITU SOIL	﻿Andesitic rocks	LIGHT/DARK	AMBIENT									INCREASE	OTC	AMBIENT	+1	DECREASE	APPLING LESS WATER	AMBIENT PRECIPITATION	+20 ML
206	WALDER, T; ERSCHBAMER, B	2010-2020	TEMPERATURE AND DROUGHT DRIVE DIFFERENCES IN GERMINATION RESPONSES BETWEEN CONGENERIC SPECIES ALONG ALTITUDINAL GRADIENTS	PLANT ECOLOGY	SEED	LABORATORY EXPERIMENT	WATER & TEMPERATURE	EUROPE	AUSTRIA	SUB-ALPINE	N/A	>21	SHRUB, FORB & GRAMINOIDS	NATIVE	COLLECTED FROM PLANT	N/A	N/A	NOT DESCRIBED	NOT DESCRIBED	COLD	0-5	N/A	NONE (ASSUMED T BE STRATIFIEED WHEN COLLECTED)	N/A	N/A	N/A	FILTER PAPER	N/A	LIGHT/DARK	N/A									INCREASE	UNDER LAB CONDITIONS	BELOW TRE ELINE (25/10)	ABOVE TREELINE (15/5)	DECREASE	WATER POTENTIAL SOLUTIONS	1	-0.3,-0.6,-0.9
158	XU, J; LI, WL; ZHANG, CH; LIU, W; DU, GZ	2010-2020	THE DETERMINANTS OF SEED GERMINATION IN AN ALPINE/SUBALPINE COMMUNITY ON THE EASTERN QINGHAI-TIBETAN PLATEAU	ECOLOGIVAL ENGINEERING	SEED	LABORATORY EXPERIMENT	TEMPERATURE	ASIA	CHINA	ALPINE	ALPINE MEADOW	>21	SHRUB, FORB & GRAMINOIDS	NATIVE	COLLECTED FROM PLANT	31-50	N/A	NOT DESCRIBED	>8 WEEKS	DRY	5-10	DARK	NONE (ASSUMED T BE STRATIFIEED WHEN COLLECTED)	N/A	N/A	N/A	FILTER PAPER	N/A	DARK	NOT DESCRIBED									INCREASE	UNDER LAB CONDITIONS	AMBIENT	+5
350	GRAAE, BJ; EJRNAES, R; MARCHAND, FL; MILBAU, A; SHEVTSOVA, A; BEYENS, L; NIJS, I	2000-2009	THE EFFECT OF AN EARLY-SEASON SHORT-TERM HEAT PULSE ON PLANT RECRUITMENT IN THE ARCTIC	POLAR BIOLOGY	SEEDLING	IN-SITU/NATURAL EXPERIMENT	TEMPERATURE	NORTH AMERICA	GREENLAND	TUNDRA	TUNDRA	1-5	FORBS	NATIVE	COLLECTED FROM PLANT	NOT DESCRIBED	PROPAGATED DURING THE EXPERIMENT	NOT DESCRIBED	NOT DESCRIBED	DRY	AMBIENT TEMPERATURE	DARK	NONE (ASSUMED T BE STRATIFIEED WHEN COLLECTED)	N/A	N/A	N/A	IN SITU SOIL	Tertiary basalt / ﻿Fine-grained sand	LIGHT/DARK	AMBIENT									INCREASE	FATI TECHNIQUE	AMBIENT	+5
363	GRAAE, BJ; ALSOS, IG; EJRNAES, R	2000-2009	THE IMPACT OF TEMPERATURE REGIMES ON DEVELOPMENT, DORMANCY BREAKING AND GERMINATION OF DWARF SHRUB SEEDS FROM ARCTIC, ALPINE AND BOREAL SITES	PLANT ECOLOGY	SEED	LABORATORY EXPERIMENT	TEMPERATURE	NORTH AMERICA	GREENLAND	TUNDRA	TUNDRA	1-5	SHRUBS	NATIVE	COLLECTED FROM PLANT	NOT DESCRIBED	N/A	NOT DESCRIBED	2-4 WEEKS	COLD	0-5	NOT DESCRIBED	COLD STRATIFICATION	0.5	DARK	12	FILTER PAPER	N/A	LIGHT/DARK	NOT DESCRIBED									INCREASE	UNDER LAB CONDITIONS	10/6	20/10
130	CAMAC, JS; WILLIAMS, RJ; WAHREN, CH; HOFFMANN, AA; VESK, PA	2010-2020	CLIMATIC WARMING STRENGTHENS A POSITIVE FEEDBACK BETWEEN ALPINE SHRUBS AND FIRE	GLOBAL CHANGE BIOLOGY	SEEDLING	IN-SITU/NATURAL EXPERIMENT	TEMPERATURE	OCEANIA	AUSTRALIA	ALPINE	HEATH	1-5	SHRUBS	NATIVE	N/A	N/A	TRANSPLANTED	N/A	N/A	N/A	N/A	N/A	N/A	N/A	N/A	N/A	IN SITU SOIL	Not specified	LIGHT/DARK	AMBIENT									INCREASE	OTC	AMBIENT	+2
312	MOULTON, CA; GOUGH, L	2010-2020	EFFECTS OF SOIL NUTRIENT AVAILABILITY ON THE ROLE OF SEXUAL REPRODUCTION IN AN ALASKAN TUNDRA PLANT COMMUNITY	ARTIC, ANTARTIC, AND ALPINE RESEARCH	SEED & SEEDLING	IN-SITU/NATURAL EXPERIMENT	NUTRIENT AVAILABILITY	NORTH AMERICA	UNITED STATES	TUNDRA	HEATH	>21	SHRUB, FORB & GRAMINOIDS	NATIVE	COLLECTED FROM SOIL SEEDBANK	N/A	N/A	N/A	N/A	N/A	N/A	N/A	N/A	N/A	N/A	N/A	IN SITU SOIL	Not specified	LIGHT/DARK	AMBIENT																	INCREASE	ADDING NITROGEN	AMBIENT
205	TINGSTAD, L; OLSEN, SL; KLANDERUD, K; VANDVIK, V; OHLSON, M	2010-2020	TEMPERATURE, PRECIPITATION AND BIOTIC INTERACTIONS AS DETERMINANTS OF TREE SEEDLING RECRUITMENT ACROSS THE TREE LINE ECOTONE	OECOLOGIA	SEEDLING	IN-SITU/NATURAL EXPERIMENT	WATER & TEMPERATURE	EUROPE	NORWAY	ALPINE	GRASSLAND	1-5	TREES	NATIVE	PURCHASED	N/A	PROPAGATED DURING THE EXPERIMENT	NOT DESCRIBED	NOT DESCRIBED	COLD	0	DARK	N/A	N/A	N/A	N/A	IN SITU SOIL	﻿Calcareous bedrock	LIGHT/DARK	AMBIENT									INCREASE	GRADIENT	AMBIENT	+2	INCREASE	GRADIENT	AMBIENT PRECIPITATION	+200 mm / Year
135	KUEPPERS, LM; CONLISK, E; CASTANHA, C; MOYES, AB; GERMINO, MJ; DE VALPINE, P; TORN, MS; MITTON, JB	2010-2020	WARMING AND PROVENANCE LIMIT TREE RECRUITMENT ACROSS AND BEYOND THE ELEVATION RANGE OF SUBALPINE FOREST	GLOBAL CHANGE BIOLOGY	SEED & SEEDLING	IN-SITU/NATURAL EXPERIMENT	WATER & TEMPERATURE	NORTH AMERICA	UNITED STATES	ALPINE	ALPINE MEADOW	1-5	TREES	NATIVE	COLLECTED FROM PLANT	NOT DESCRIBED	TRANSPLANTED	NOT DESCRIBED	N/A	N/A	N/A	N/A	N/A	N/A	N/A	N/A	IN SITU SOIL	Not specified	LIGHT/DARK	AMBIENT									INCREASE	INFRARED LIGHTS	AMBIENT	+1.38	INCREASE	ADDING WATER	AMBIENT PRECIPITATION	+20%
281	MOYES, AB; CASTANHA, C; GERMINO, MJ; KUEPPERS, LM	2010-2020	WARMING AND THE DEPENDENCE OF LIMBER PINE (PINUS FLEXILIS) ESTABLISHMENT ON SUMMER SOIL MOISTURE WITHIN AND ABOVE ITS CURRENT ELEVATION RANGE	OECOLOGIA	SEEDLING	IN-SITU/NATURAL EXPERIMENT	WATER & TEMPERATURE	NORTH AMERICA	UNITED STATES	ALPINE	ALPINE MEADOW	1-5	TREES	NATIVE	COLLECTED FROM PLANT	NOT DESCRIBED	PROPAGATED DURING THE EXPERIMENT	NOT DESCRIBED	>8 WEEKS	DRY	AMBIENT TEMPERATURE	NOT DESCRIBED	NONE (ASSUMED T BE STRATIFIEED WHEN COLLECTED)	N/A	N/A	N/A	IN SITU SOIL	Not specified	LIGHT/DARK	AMBIENT									INCREASE	INFRARED LIGHTS	AMBIENT	+1.38	INCREASE	ADDING WATER	AMBIENT PRECIPITATION	+20%
15	MEINERI, E; KLANDERUD, K; GUITTAR, J; GOLDBERG, DE; VANDVIK, V	2010-2020	FUNCTIONAL TRAITS, NOT PRODUCTIVITY, PREDICT ALPINE PLANT COMMUNITY OPENNESS TO SEEDLING RECRUITMENT UNDER CLIMATIC WARMING	OIKOS	SEEDLING	IN-SITU/NATURAL EXPERIMENT	WATER & TEMPERATURE	EUROPE	NORWAY	ALPINE	GRASSLAND	>21	SHRUBS, FORBS GRAMINOIDS & TREES	NATIVE	COLLECTED FROM SOIL SEEDBANK	N/A	PROPAGATED DURING THE EXPERIMENT	N/A	N/A	N/A	N/A	N/A	N/A	N/A	N/A	N/A	IN SITU SOIL	Calcareus bedrock	LIGHT/DARK	AMBIENT									INCREASE	GRADIENT	AMBIENT	+2	INCREASE	GRADIENT	AMBIENT PRECIPITATION	+600 MM
144	SANHUEZA, C; VALLEJOS, V; CAVIERES, LA; SAEZ, P; BRAVO, LA; CORCUERA, LJ	2010-2020	GROWING TEMPERATURE AFFECTS SEED GERMINATION OF THE ANTARCTIC PLANT COLOBANTHUS QUITENSIS (KUNTH) BARTL (CARYOPHYLLACEAE)	POLAR BIOLOGY	SEED	LABORATORY EXPERIMENT	TEMPERATURE	SOUTH AMERICA	CHILE	TUNDRA	TUNDRA	1-5	FORBS	NATIVE	COLLECTED FROM PLANT	NOT DESCRIBED	PROPAGATED DURING THE EXPERIMENT	N/A	N/A	N/A	N/A	N/A	N/A	N/A	N/A	N/A	FILTER PAPER	N/A	DARK	N/A									INCREASE	TEMPERATURE-CONTROLLED GLASSHOUSE	AMBIENT	+5
272	MEINERI, E; SPINDELBOCK, J; VANDVIK, V	2010-2020	SEEDLING EMERGENCE RESPONDS TO BOTH SEED SOURCE AND RECRUITMENT SITE CLIMATES: A CLIMATE CHANGE EXPERIMENT COMBINING TRANSPLANT AND GRADIENT APPROACHES	PLANT ECOLOGY	SEED & SEEDLING	IN-SITU/NATURAL EXPERIMENT	WATER & TEMPERATURE	EUROPE	NORWAY	TUNDRA	ALPINE MEADOW	1-5	FORBS	NATIVE	COLLECTED FROM PLANT	NOT DESCRIBED	PROPAGATED DURING THE EXPERIMENT	N/A	N/A	N/A	N/A	N/A	NONE (ASSUMED T BE STRATIFIEED WHEN COLLECTED)	N/A	N/A	N/A	IN SITU SOIL	Calcareus bedrock	LIGHT/DARK	AMBIENT									INCREASE	GRADIENT	AMBIENT	+2	INCREASE	GRADIENT	AMBIENT PRECIPITATION	+700 MM
335	COOPER, EJ; DULLINGER, S; SEMENCHUK, P	2010-2020	LATE SNOWMELT DELAYS PLANT DEVELOPMENT AND RESULTS IN LOWER REPRODUCTIVE SUCCESS IN THE HIGH ARCTIC	PLANT SCIENCE	SEED	IN-SITU/NATURAL EXPERIMENT	SNOWCOVER	EUROPE	NORWAY	TUNDRA	HEATH	1-5	SHRUB, FORB & GRAMINOIDS	NATIVE	COLLECTED FROM PLANT	NOT DESCRIBED	N/A	AMBIENT TEMPERATURE	4-8 WEEKS	DRY	0-5	NOT DESCRIBED	COLD STRATIFICATION	0	NOT DESCRIBED	6	IN SITU SOIL	﻿Not specified / Stony soils	LIGHT/DARK	AMBIENT					INCREASE	ADDING/REMOVING SNOW (cm)	AMBIENT	11 DAYS
695	WOOKEY, P.A., ROBINSON, C.H., PARSONS, A.N., WELKER, J.M., PRESS, M.C., CALLAGHAN, T.V., LEE, J.A.	1990-1999	ENVIRONMENTAL CONSTRAINTS ON THE GROWTH, PHOTOSYNTHESIS AND REPRODUCTIVE DEVELOPMENT OF DRYAS OCTOPETALA AT A HIGH ARCTIC POLAR SEMI-DESERT, SVALBARD	OECOLOGIA	SEED	IN-SITU/NATURAL EXPERIMENT	WATER & TEMPERATURE	EUROPE	NORWAY	TUNDRA	TUNDRA	1-5	SHRUBS	NATIVE	COLLECTED FROM PLANT	11-30	N/A	NOT DESCRIBED	>8 WEEKS	DRY	0-5	NOT DESCRIBED	COLD STRATIFICATION	-18	NOT DESCRIBED	5	FILTER PAPER	N/A	LIGH	10 - 40									INCREASE	OPEN-TOPPED POLYTHENE TENT	AMBIENT	+3	INCREASE	ADDING WATER	AMBIENT PRECIPITATION	+58%	INCREASE	ADDING NITROGEN	AMBIENT
314	MALLIK, AU; WDOWIAK, JV; COOPER, EJ	2010-2020	GROWTH AND REPRODUCTIVE RESPONSES OF CASSIOPE TETRAGONA, A CIRCUMPOLAR EVERGREEN SHRUB, TO EXPERIMENTALLY DELAYED SNOWMELT	ARTIC, ANTARTIC, AND ALPINE RESEARCH	SEED	IN-SITU/NATURAL EXPERIMENT	SNOWCOVER	EUROPE	NORWAY	TUNDRA	TUNDRA	1-5	SHRUBS	NATIVE	COLLECTED FROM PLANT	1-10	N/A	NOT DESCRIBED	< 1 WEEK	COLD	0	NOT DESCRIBED	COLD STRATIFICATION	-5	NOT DESCRIBED	6	FILTER PAPER	N/A	LIGH	150					INCREASE	ADDING/REMOVING SNOW (cm)	AMBIENT	7 DAYS
254	PETRAGLIA, A; CARBOGNANI, M; TOMASELLI, M	2010-2020	EFFECTS OF NUTRIENT AMENDMENTS ON MODULAR GROWTH, FLOWERING EFFORT AND REPRODUCTION OF SNOWBED PLANTS	PLANT ECOLOGY AND DIVERSITY	SEEDLING	IN-SITU/NATURAL EXPERIMENT	NUTRIENT AVAILABILITY	EUROPE	ITALY	ALPINE	SNOWBED	1-5	SHRUB, FORB & GRAMINOIDS	NATIVE	N/A	N/A	PROPAGATED DURING THE EXPERIMENT	N/A	N/A	N/A	N/A	N/A	N/A	N/A	N/A	N/A	IN SITU SOIL	﻿Siliceous bedrock	LIGHT/DARK	AMBIENT																	INCREASE	ADDING NITROGEN	AMBIENT
826	SHIMONO, Y; KUDO, G.	2000-2009	COMPARISIONS OF GERMINATION TRAITS OF ALPINE PLANTS BETWEEN FELLFIELD AND SNOWMELT HABITATS	ECOLOGICAL RESEARCH	SEED	LABORATORY EXPERIMENT	TEMPERATURE	ASIA	JAPAN	ALPINE	SNOWBED	>21		NATIVE	COLLECTED FROM PLANT	31-50	N/A	NOT DESCRIBED	NOT DESCRIBED	DRY	AMBIENT TEMPERATURE	NOT DESCRIBED	COLD STRATIFICATION	0	NOT DESCRIBED	8	AGAR	N/A	LIGHT/DARK	30									INCREASE	UNDER LAB CONDITIONS	AMBIENT	+5
827	﻿BADER, MAAIKE Y. LORANGER, HANNAH ZOTZ, GERHARD MENDIETA-LEIVA, GLENDA	2010-2020	RESPONSES OF TREE SEEDLINGS NEAR THE ALPINE TREELINE TO DELAYED SNOWMELT AND REDUCED SKY EXPOSURE	FORESTS	SEEDLING	IN-SITU/NATURAL EXPERIMENT	TEMPERATURE & SNOWCOVER	EUROPE	FRANCE	TREELINE	TREEELINE FOREST	1-5	TREES	NATIVE	N/A	N/A	PROPAGATED DURING THE EXPERIMENT	N/A	N/A	N/A	N/A	N/A	N/A	N/A	N/A	N/A	IN SITU SOIL	Not specified / homogenues substract created	LIGHT/DARK	AMBIENT					DECREASE	ADDING/REMOVING SNOW (cm)	AMBIENT	13 DAYS	INCREASE	GREENHOUSE	AMBIENT	+1
828	﻿MUNIER, ANNE; HERMANUTZ, LUISE; JACOBS, JOHN D.; LEWIS, KEITH	2010-2020	THE INTERACTING EFFECTS OF TEMPERATURE, GROUND DISTURBANCE, AND HERBIVORY ON SEEDLING ESTABLISHMENT: IMPLICATIONS FOR TREELINE ADVANCE WITH CLIMATE WARMING	PLANT ECOLOGY	SEED & SEEDLING	IN-SITU/NATURAL EXPERIMENT	TEMPERATURE	NORTH AMERICA	CANADA	TREELINE	TREEELINE FOREST	1-5	TREES	NATIVE	N/A	N/A	PROPAGATED DURING THE EXPERIMENT	N/A	N/A	N/A	N/A	N/A	N/A	N/A	N/A	N/A	IN SITU SOIL	Not specified / Disturben & Not distrubed soil	LIGHT/DARK	AMBIENT									INCREASE	OTC	AMBIENT	+2.2
[truncated: 5,000 more columns]

## Sheet: Qualitative-Analysis
ID	ENTRY#	CLIMATE_CHANGE_SCENARIO	LIFE_STAGE	SPECIES	LIFE_FORM	OVERALL EFFECT ON SEED VIABILITY	OVERALL EFFECT ON FINAL PROPORTION OF GERMINATED SEEDS	OVERALL EFFECT ON MEAN GERMINATION TIME	OVERALL EFFECT ON NUMBER OF SEEDLING EMERGENCE	OVERALL EFFECT ON TIME OF SEEDLING EMERGENCE	OVERALL EFFECT ON SEEDLING ESTABLSHMENT	OVERALL EFFECT ON SEEDLING SURVIVAL	OVERALL EFFECT ON SPECIES RICHNESS
44	1	WARMING TEMPERATURE	SEEDLING EMERGENCE	Pseudotsuga menziesii	TREE
44	2	WARMING TEMPERATURE	SEEDLING EMERGENCE	Pinus contorta	TREE
44	3	DECREASE OF PRECIPITATION	SEEDLING EMERGENCE	Pseudotsuga menziesii	TREE				NO EFFECT
44	4	DECREASE OF PRECIPITATION	SEEDLING EMERGENCE	Pinus contorta	TREE				NO EFFECT
44	5	WARMING TEMPERATURE	SEEDLING EMERGENCE	Pseudotsuga menziesii	TREE				POSITIVE			NEGATIVE
44	6	WARMING TEMPERATURE	SEEDLING EMERGENCE	Pinus contorta	TREE				POSITIVE			NEGATIVE
44	7	DECREASE OF PRECIPITATION	SEEDLING ESTABLISHMENT	Pseudotsuga menziesii	TREE							NO EFFECT
44	8	DECREASE OF PRECIPITATION	SEEDLING ESTABLISHMENT	Pinus contorta	TREE							NO EFFECT
61	1	WARMING TEMPERATURE	GERMINATION	Picea jezoensis	TREE		NO EFFECT
61	2	WARMING TEMPERATURE	SEEDLING ESTABLISHMENT	Picea jezoensis	TREE						NEGATIVE
61	3	WARMING TEMPERATURE	SEEDLING ESTABLISHMENT	Picea jezoensis	TREE							NEGATIVE
79	1	WARMING TEMPERATURE	SEEDLING EMERGENCE	Primula alpicola	FORB				POSITIVE	POSITIVE		NEGATIVE
79	2	WARMING TEMPERATURE	SEEDLING EMERGENCE	Pedicularis fletcheri	FORB				POSITIVE	POSITIVE		VARIES
79	3	WARMING TEMPERATURE	SEEDLING EMERGENCE	Meconopsis integrifolia	FORB				VARIES	POSITIVE		VARIES
79	4	WARMING TEMPERATURE	SEEDLING EMERGENCE	Meconopsis racemosa	FORB				NO EFFECT	POSITIVE		NEGATIVE
79	5	EARLY SNOWMELT + WARMING TEMPERATURE	SEEDLING EMERGENCE	Primula alpicola	FORB				NO EFFECT	VARIES		NO EFFECT
79	6	EARLY SNOWMELT + WARMING TEMPERATURE	SEEDLING EMERGENCE	Pedicularis fletcheri	FORB				VARIES	POSITIVE		NEGATIVE
79	7	EARLY SNOWMELT + WARMING TEMPERATURE	SEEDLING EMERGENCE	Meconopsis integrifolia	FORB				NEGATIVE	VARIES		NO EFFECT
79	8	EARLY SNOWMELT + WARMING TEMPERATURE	SEEDLING EMERGENCE	Meconopsis racemosa	FORB				NO EFFECT	VARIES		NO EFFECT
118	1	WARMING TEMPERATURE	GERMINATION	Pinus flexis	TREE		VARIES	POSITIVE
118	2	WARMING TEMPERATURE	GERMINATION	Pinus engelmannii	TREE		VARIES	POSITIVE
118	3	DECREASE OF PRECIPITATION	GERMINATION	Pinus flexis	TREE		NO EFFECT	NO EFFECT
118	4	DECREASE OF PRECIPITATION	GERMINATION	Pinus engelmannii	TREE		NEGATIVE	POSITIVE
118	5	WARMING TEMPERATURE	SEEDLING EMERGENCE	Pinus flexis	TREE					POSITIVE
118	6	WARMING TEMPERATURE	SEEDLING EMERGENCE	Pinus engelmannii	TREE					POSITIVE
118	7	DECREASE OF PRECIPITATION	SEEDLING EMERGENCE	Pinus flexis	TREE					NO EFFECT
118	8	DECREASE OF PRECIPITATION	SEEDLING EMERGENCE	Pinus engelmannii	TREE					NO EFFECT
118	9	WARMING TEMPERATURE	SEEDLING ESTABLISHMENT	Pinus flexis	TREE							NO EFFECT
118	10	WARMING TEMPERATURE	SEEDLING ESTABLISHMENT	Pinus engelmannii	TREE							NO EFFECT
118	11	DECREASE OF PRECIPITATION	SEEDLING ESTABLISHMENT	Pinus flexis	TREE							NO EFFECT
118	12	DECREASE OF PRECIPITATION	SEEDLING ESTABLISHMENT	Pinus engelmannii	TREE							NO EFFECT
130	1	WARMING TEMPERATURE	SEEDLING ESTABLISHMENT	Asterolasia trymalioides	SRHUB							NO EFFECT
130	2	WARMING TEMPERATURE	SEEDLING ESTABLISHMENT	Grevillea australis	SRHUB							NO EFFECT
130	3	WARMING TEMPERATURE	SEEDLING ESTABLISHMENT	Phebalium squamulosum	SRHUB							NO EFFECT
130	4	WARMING TEMPERATURE	SEEDLING ESTABLISHMENT	Prostanthera cuneata	SRHUB							POSITIVE
135	1	WARMING TEMPERATURE	SEEDLING ESTABLISHMENT	Pinus engelmannii	TREE						NEGATIVE
135	2	WARMING TEMPERATURE	SEEDLING ESTABLISHMENT	Pinus flexis	TREE						NEGATIVE
135	3	INCREASE OF PRECIPITATION	SEEDLING ESTABLISHMENT	Pinus engelmannii	TREE						POSITIVE
135	4	INCREASE OF PRECIPITATION	SEEDLING ESTABLISHMENT	Pinus flexis	TREE						NO EFFECT
144	1	WARMING TEMPERATURE	SEED MADURATION	Colobanthus quitenses	FORB		NO EFFECT	NO EFFECT
144	2	WARMING TEMPERATURE	GERMINATION	Colobanthus quitenses	FORB		POSITIVE	POSITIVE
154	1	WARMING TEMPERATURE	SEEDLING EMERGENCE	Anthoxanthum odoratum	GRASS				POSITIVE
154	2	WARMING TEMPERATURE	SEEDLING EMERGENCE	Betula nana	SRHUB				POSITIVE
154	3	WARMING TEMPERATURE	SEEDLING EMERGENCE	Pinus sylvestris	TREE				POSITIVE
154	4	WARMING TEMPERATURE	SEEDLING EMERGENCE	Solidago virgaurea	FORB				POSITIVE
154	5	WARMING TEMPERATURE	SEEDLING EMERGENCE	Vaccinium myrtillus	SRHUB				POSITIVE
154	6	WARMING TEMPERATURE	SEEDLING ESTABLISHMENT	Anthoxanthum odoratum	GRASS						NO EFFECT
154	7	WARMING TEMPERATURE	SEEDLING ESTABLISHMENT	Betula nana	SRHUB						NO EFFECT
154	8	WARMING TEMPERATURE	SEEDLING ESTABLISHMENT	Pinus sylvestris	TREE						NO EFFECT
154	9	WARMING TEMPERATURE	SEEDLING ESTABLISHMENT	Solidago virgaurea	FORB						NO EFFECT
154	10	WARMING TEMPERATURE	SEEDLING ESTABLISHMENT	Vaccinium myrtillus	SRHUB						NO EFFECT
154	11	WARMING TEMPERATURE	SEEDLING ESTABLISHMENT	Anthoxanthum odoratum	GRASS							NO EFFECT
154	12	WARMING TEMPERATURE	SEEDLING ESTABLISHMENT	Betula nana	SRHUB							NO EFFECT
154	13	WARMING TEMPERATURE	SEEDLING ESTABLISHMENT	Pinus sylvestris	TREE							NO EFFECT
154	14	WARMING TEMPERATURE	SEEDLING ESTABLISHMENT	Solidago virgaurea	FORB							NO EFFECT
154	15	WARMING TEMPERATURE	SEEDLING ESTABLISHMENT	Vaccinium myrtillus	SRHUB							NO EFFECT
154	16	WARMING TEMPERATURE	GERMINATION	Anthoxanthum odoratum	GRASS			NO EFFECT
154	17	WARMING TEMPERATURE	GERMINATION	Betula nana	SRHUB			NO EFFECT
154	18	WARMING TEMPERATURE	GERMINATION	Pinus sylvestris	TREE			NO EFFECT
154	19	WARMING TEMPERATURE	GERMINATION	Solidago virgaurea	FORB			POSITIVE
154	20	WARMING TEMPERATURE	GERMINATION	Vaccinium myrtillus	SRHUB			NO EFFECT
158	1	WARMING TEMPERATURE	GERMINATION	Ajania salicifolia	FORB			POSITIVE
158	2	WARMING TEMPERATURE	GERMINATION	Ajania tenuifolia	FORB			POSITIVE
158	3	WARMING TEMPERATURE	GERMINATION	Artemisia desertorum	FORB			POSITIVE
158	4	WARMING TEMPERATURE	GERMINATION	Artemisia edgeworthii	FORB			POSITIVE
158	5	WARMING TEMPERATURE	GERMINATION	Artemisia hedinii	FORB			POSITIVE
158	6	WARMING TEMPERATURE	GERMINATION	Artemisia sieversiana	FORB			POSITIVE
158	7	WARMING TEMPERATURE	GERMINATION	Aster flaccidus	FORB			POSITIVE
158	8	WARMING TEMPERATURE	GERMINATION	Aster poliothamnus	FORB			POSITIVE
158	9	WARMING TEMPERATURE	GERMINATION	Aster tongolensis	FORB			POSITIVE
158	10	WARMING TEMPERATURE	GERMINATION	Bidens bipinnata	FORB			POSITIVE
158	11	WARMING TEMPERATURE	GERMINATION	Cremanthodium lingulatum	FORB			POSITIVE
158	12	WARMING TEMPERATURE	GERMINATION	Erigeron acer	FORB			NEGATIVE
158	13	WARMING TEMPERATURE	GERMINATION	Gerbera anandria	FORB			POSITIVE
158	14	WARMING TEMPERATURE	GERMINATION	Heteropappus crenatifolius	FORB			POSITIVE
158	15	WARMING TEMPERATURE	GERMINATION	Heteropappus gouldii	FORB			POSITIVE
158	16	WARMING TEMPERATURE	GERMINATION	Leontopodium haplophylloides	FORB			POSITIVE
158	17	WARMING TEMPERATURE	GERMINATION	Ligularia virgaurea	FORB			POSITIVE
158	18	WARMING TEMPERATURE	GERMINATION	Paraixeris denticulata	FORB			NO EFFECT
158	19	WARMING TEMPERATURE	GERMINATION	Saussurea hieracioides	FORB			POSITIVE
158	20	WARMING TEMPERATURE	GERMINATION	saussurea iodostegia	FORB			POSITIVE
158	21	WARMING TEMPERATURE	GERMINATION	Saussurea salicifolia	FORB			POSITIVE
158	22	WARMING TEMPERATURE	GERMINATION	Senecio argunensis	FORB			POSITIVE
158	23	WARMING TEMPERATURE	GERMINATION	Serratula strangulata	FORB			POSITIVE
158	24	WARMING TEMPERATURE	GERMINATION	Siegesbeckia pubescens	FORB			NEGATIVE
158	25	WARMING TEMPERATURE	GERMINATION	Sinacalia tangutica	FORB			POSITIVE
158	26	WARMING TEMPERATURE	GERMINATION	Taraxacum maurocarpum	FORB			POSITIVE
158	27	WARMING TEMPERATURE	GERMINATION	Adenophora stenanthina	FORB			POSITIVE
158	28	WARMING TEMPERATURE	GERMINATION	Codonopsis nervosa	FORB			POSITIVE
158	29	WARMING TEMPERATURE	GERMINATION	Codonopsis pilosula	FORB			POSITIVE
158	30	WARMING TEMPERATURE	GERMINATION	Cyananthus hookeri	FORB			POSITIVE
158	31	WARMING TEMPERATURE	GERMINATION	Arabis pendula	FORB			POSITIVE
158	32	WARMING TEMPERATURE	GERMINATION	Descurainia sophia	FORB			POSITIVE
158	33	WARMING TEMPERATURE	GERMINATION	Draba eriopoda	FORB			POSITIVE
158	34	WARMING TEMPERATURE	GERMINATION	Eruca sativa	FORB			NO EFFECT
158	35	WARMING TEMPERATURE	GERMINATION	Lepidium apetalum	FORB			POSITIVE
158	36	WARMING TEMPERATURE	GERMINATION	Chenopodium aristatum	FORB			POSITIVE
158	37	WARMING TEMPERATURE	GERMINATION	Chenopodium foetidum	FORB			POSITIVE
158	38	WARMING TEMPERATURE	GERMINATION	Chenopodium glaucum	FORB			POSITIVE
158	39	WARMING TEMPERATURE	GERMINATION	Chenopodium hybridum	FORB			POSITIVE
158	40	WARMING TEMPERATURE	GERMINATION	Chenopodium iljinii	FORB			POSITIVE
158	41	WARMING TEMPERATURE	GERMINATION	Chenopodium prostratum	FORB			POSITIVE
158	42	WARMING TEMPERATURE	GERMINATION	Corispermum tibeticum	FORB			POSITIVE
158	43	WARMING TEMPERATURE	GERMINATION	Kochia scoparia	FORB			POSITIVE
158	44	WARMING TEMPERATURE	GERMINATION	Arenaria serpyllifolia	FORB			POSITIVE
158	45	WARMING TEMPERATURE	GERMINATION	Arenaria debilis	FORB			POSITIVE
158	46	WARMING TEMPERATURE	GERMINATION	Cerastium fontanum	FORB			POSITIVE
158	47	WARMING TEMPERATURE	GERMINATION	Dianthus superbus	FORB			POSITIVE
158	48	WARMING TEMPERATURE	GERMINATION	Lepyrodiclis holosteoides	FORB			POSITIVE
158	49	WARMING TEMPERATURE	GERMINATION	Melandrium apetalum	FORB			POSITIVE
158	50	WARMING TEMPERATURE	GERMINATION	Stellaria media	FORB			POSITIVE
158	51	WARMING TEMPERATURE	GERMINATION	Stellaria neglecta	FORB			NEGATIVE
158	52	WARMING TEMPERATURE	GERMINATION	Polygonum macrophyllum	FORB			POSITIVE
158	53	WARMING TEMPERATURE	GERMINATION	Rumex crispus	FORB			POSITIVE
158	54	WARMING TEMPERATURE	GERMINATION	Androsace erecta	FORB			POSITIVE
158	55	WARMING TEMPERATURE	GERMINATION	Androsace gmelinii	FORB			POSITIVE
158	56	WARMING TEMPERATURE	GERMINATION	Androsace mariae	FORB			POSITIVE
158	57	WARMING TEMPERATURE	GERMINATION	Pomatosace filicula	FORB			POSITIVE
158	58	WARMING TEMPERATURE	GERMINATION	Primula orbicularis	FORB			POSITIVE
158	59	WARMING TEMPERATURE	GERMINATION	Primula stenocalyx	FORB			POSITIVE
158	60	WARMING TEMPERATURE	GERMINATION	Astragalus licentianus	FORB			POSITIVE
158	61	WARMING TEMPERATURE	GERMINATION	Astragalus mahoschanicus	FORB			POSITIVE
158	62	WARMING TEMPERATURE	GERMINATION	Astragalus polycladus	FORB			NEGATIVE
158	63	WARMING TEMPERATURE	GERMINATION	Astragalus przewalskii	FORB			POSITIVE
158	64	WARMING TEMPERATURE	GERMINATION	Hedysarum tanguticum	FORB			POSITIVE
158	65	WARMING TEMPERATURE	GERMINATION	Lathyrus pratensis	FORB			POSITIVE
158	66	WARMING TEMPERATURE	GERMINATION	Medicago edgeworthii	FORB			POSITIVE
158	67	WARMING TEMPERATURE	GERMINATION	Medicago lupulina	FORB			NEGATIVE
158	68	WARMING TEMPERATURE	GERMINATION	Oxytropis kansuensis	FORB			POSITIVE
158	69	WARMING TEMPERATURE	GERMINATION	Oxytropis ochrocephala	FORB			POSITIVE
158	70	WARMING TEMPERATURE	GERMINATION	Thermopsis lanceolala	FORB			POSITIVE
158	71	WARMING TEMPERATURE	GERMINATION	Vicia angustifolia	FORB			POSITIVE
158	72	WARMING TEMPERATURE	GERMINATION	Comastoma pulmonarium	FORB			POSITIVE
158	73	WARMING TEMPERATURE	GERMINATION	Gentiana dahurica	FORB			NEGATIVE
158	74	WARMING TEMPERATURE	GERMINATION	Gentiana macrophylla	FORB			POSITIVE
158	75	WARMING TEMPERATURE	GERMINATION	Gentiana pseudo-aquatica	FORB			NEGATIVE
158	76	WARMING TEMPERATURE	GERMINATION	Gentiana spathulifolia	FORB			NEGATIVE
158	77	WARMING TEMPERATURE	GERMINATION	Gentiana straminea	FORB			POSITIVE
158	78	WARMING TEMPERATURE	GERMINATION	Gentianopsis paludosa	FORB			POSITIVE
158	79	WARMING TEMPERATURE	GERMINATION	Halenia elliptica	FORB			POSITIVE
158	80	WARMING TEMPERATURE	GERMINATION	Lomatogonium gamosepalum	FORB			POSITIVE
158	81	WARMING TEMPERATURE	GERMINATION	Swertia erythrosticta	FORB			POSITIVE
158	82	WARMING TEMPERATURE	GERMINATION	Swertia handeliana	FORB			POSITIVE
158	83	WARMING TEMPERATURE	GERMINATION	Galium boreale	FORB			POSITIVE
158	84	WARMING TEMPERATURE	GERMINATION	Galium verum	FORB			POSITIVE
158	85	WARMING TEMPERATURE	GERMINATION	Incarvillea sinensis	FORB			POSITIVE
158	86	WARMING TEMPERATURE	GERMINATION	Dracocephalum heterophyllum	FORB			POSITIVE
158	87	WARMING TEMPERATURE	GERMINATION	Dracocephalum tanguticum	FORB			POSITIVE
158	88	WARMING TEMPERATURE	GERMINATION	Elsholtzia densa	FORB			POSITIVE
158	89	WARMING TEMPERATURE	GERMINATION	Lamium amplexicaule	FORB			POSITIVE
158	90	WARMING TEMPERATURE	GERMINATION	Salvia roborowskii	FORB			NEGATIVE
158	91	WARMING TEMPERATURE	GERMINATION	Schizonepeta tenuifolia	FORB			POSITIVE
158	92	WARMING TEMPERATURE	GERMINATION	Scutellaria amoena	FORB			POSITIVE
158	93	WARMING TEMPERATURE	GERMINATION	Plantago depressa	FORB			NEGATIVE
158	94	WARMING TEMPERATURE	GERMINATION	Plantago major	FORB			POSITIVE
158	95	WARMING TEMPERATURE	GERMINATION	Pedicularis alaschanica	FORB			POSITIVE
158	96	WARMING TEMPERATURE	GERMINATION	Pedicularis polyodonta	FORB			POSITIVE
158	97	WARMING TEMPERATURE	GERMINATION	Pedicularis verticillata	FORB			POSITIVE
158	98	WARMING TEMPERATURE	GERMINATION	Veronica eriogyne	FORB			POSITIVE
158	99	WARMING TEMPERATURE	GERMINATION	Hypericum ascyron	FORB			POSITIVE
158	100	WARMING TEMPERATURE	GERMINATION	Euphorbia helioscopia	FORB			POSITIVE
158	101	WARMING TEMPERATURE	GERMINATION	Epilobium angustifolium	FORB			POSITIVE
158	102	WARMING TEMPERATURE	GERMINATION	Epilobium palustre	FORB			POSITIVE
158	103	WARMING TEMPERATURE	GERMINATION	Kobresia graminifolia	FORB			POSITIVE
158	104	WARMING TEMPERATURE	GERMINATION	Kobresia kansuensis	GRASS			POSITIVE
158	105	WARMING TEMPERATURE	GERMINATION	Juncus thomsonii	GRASS			POSITIVE
158	106	WARMING TEMPERATURE	GERMINATION	Agrostis hugoniana	GRASS			POSITIVE
158	107	WARMING TEMPERATURE	GERMINATION	Bromus japonicus	GRASS			NEGATIVE
158	108	WARMING TEMPERATURE	GERMINATION	Bromus sinensis	GRASS			POSITIVE
158	109	WARMING TEMPERATURE	GERMINATION	Bromus tectorum	GRASS			NO EFFECT
158	110	WARMING TEMPERATURE	GERMINATION	Deyeuxia scabrescens	GRASS			POSITIVE
158	111	WARMING TEMPERATURE	GERMINATION	Digitaria ciliaris	GRASS			POSITIVE
158	112	WARMING TEMPERATURE	GERMINATION	Festuca rubra	GRASS			POSITIVE
158	113	WARMING TEMPERATURE	GERMINATION	Poa annua	GRASS			POSITIVE
158	114	WARMING TEMPERATURE	GERMINATION	Poa pratensis	GRASS			POSITIVE
158	115	WARMING TEMPERATURE	GERMINATION	Poa tunicata	GRASS			POSITIVE
158	116	WARMING TEMPERATURE	GERMINATION	Ptilagrostis dichotoma	GRASS			POSITIVE
158	117	WARMING TEMPERATURE	GERMINATION	Stipa aliena	GRASS			POSITIVE
158	118	WARMING TEMPERATURE	GERMINATION	Stipa capillacea	GRASS			POSITIVE
158	119	WARMING TEMPERATURE	GERMINATION	Meconopsis horridula	FORB			POSITIVE
158	120	WARMING TEMPERATURE	GERMINATION	Meconopsis integrifolia	FORB			POSITIVE
158	121	WARMING TEMPERATURE	GERMINATION	Thalictrum minus	FORB			POSITIVE
158	122	WARMING TEMPERATURE	GERMINATION	Aconitum gymnandrum	FORB			POSITIVE
158	123	WARMING TEMPERATURE	GERMINATION	Anemone rivularis	FORB			POSITIVE
158	124	WARMING TEMPERATURE	GERMINATION	Clematis tangutica	FORB			POSITIVE
158	125	WARMING TEMPERATURE	GERMINATION	Delphinium densiflorum	FORB			POSITIVE
158	126	WARMING TEMPERATURE	GERMINATION	Delphinium grandiflorum	FORB			POSITIVE
158	127	WARMING TEMPERATURE	GERMINATION	Ranunculus tanguticus	FORB			POSITIVE
158	128	WARMING TEMPERATURE	GERMINATION	Thalictrum baicalense	FORB			POSITIVE
158	129	WARMING TEMPERATURE	GERMINATION	Thalictrum uncatum	FORB			POSITIVE
158	130	WARMING TEMPERATURE	GERMINATION	Geum aleppicum	FORB			NO EFFECT
158	131	WARMING TEMPERATURE	GERMINATION	Potentilla bifurca	FORB			POSITIVE
158	132	WARMING TEMPERATURE	GERMINATION	Potentilla longifolia	FORB			POSITIVE
158	133	WARMING TEMPERATURE	GERMINATION	Potentilla multifida	FORB			POSITIVE
158	134	WARMING TEMPERATURE	GERMINATION	Potentilla potaninii	FORB			POSITIVE
158	135	WARMING TEMPERATURE	GERMINATION	Potentilla supina	FORB			POSITIVE
158	136	WARMING TEMPERATURE	GERMINATION	Potentilla tanacetifolia	FORB			POSITIVE
158	137	WARMING TEMPERATURE	GERMINATION	Rhodiola dumulosa	FORB			POSITIVE
158	138	WARMING TEMPERATURE	GERMINATION	Rhodiola kirilowii	FORB			POSITIVE
158	139	WARMING TEMPERATURE	GERMINATION	Saxifraga montana	FORB			POSITIVE
165	1	WARMING TEMPERATURE	SEED MADURATION	Cerastium cerastoides	FORB			POSITIVE
165	2	WARMING TEMPERATURE	SEED MADURATION	Leucanthemopsis alpina	FORB			POSITIVE
165	3	WARMING TEMPERATURE	SEED MADURATION	Veronica alpina	FORB			NO EFFECT
165	4	EARLY SNOWMELT	SEED DORMANCY / SEED BANK	Cerastium cerastoides	FORB		POSITIVE
165	5	EARLY SNOWMELT	SEED DORMANCY / SEED BANK	Leucanthemopsis alpina	FORB		NEGATIVE
165	6	EARLY SNOWMELT	SEED DORMANCY / SEED BANK	Veronica alpina	FORB		NO EFFECT
165	7	WARMING TEMPERATURE	GERMINATION	Cerastium cerastoides	FORB		VARIES
165	8	WARMING TEMPERATURE	GERMINATION	Leucanthemopsis alpina	FORB		VARIES
165	9	WARMING TEMPERATURE	GERMINATION	Veronica alpina	FORB		POSITIVE
188	1	WARMING WARMING TEMPERATURE+ WATER INCREASE	SEEDLING EMERGENCE	Larix decidua	TREE				POSITIVE			POSITIVE
188	2	WARMING WARMING TEMPERATURE+ WATER INCREASE	SEEDLING EMERGENCE	Picea abies	TREE				NEGATIVE			NEGATIVE
188	3	WARMING WARMING TEMPERATURE+ WATER INCREASE	SEEDLING EMERGENCE	Pinus unciata	TREE				NO EFFECT			NO EFFECT
188	4	WARMING WARMING TEMPERATURE+ WATER INCREASE	SEEDLING EMERGENCE	Pinus cembra	TREE				POSITIVE			NO EFFECT
188	5	WARMING WARMING TEMPERATURE+ WATER INCREASE	SEEDLING EMERGENCE	Sorbus aucuparia	TREE				VARIES			NEGATIVE
197	1	EARLY SNOWMELT + WARMING TEMPERATURE	SEEDLING EMERGENCE	Poa laxa	GRASS				NO EFFECT
197	2	EARLY SNOWMELT + WARMING TEMPERATURE	SEEDLING EMERGENCE	Geum reptans	FORB				POSITIVE
197	3	EARLY SNOWMELT + WARMING TEMPERATURE	SEEDLING EMERGENCE	Luzula alpinopilosa	GRASS				NO EFFECT
197	4	EARLY SNOWMELT + WARMING TEMPERATURE	SEEDLING EMERGENCE	Veronica alpina	FORB				POSITIVE
197	5	EARLY SNOWMELT + WARMING TEMPERATURE	SEEDLING EMERGENCE	Cerastium pedunculatum	FORB				POSITIVE
197	6	EARLY SNOWMELT + WARMING TEMPERATURE	SEEDLING EMERGENCE	Oxyria dignya	FORB				POSITIVE
197	7	EARLY SNOWMELT + WARMING TEMPERATURE	SEEDLING EMERGENCE	Saxifraga bryoides	FORB				POSITIVE
197	8	EARLY SNOWMELT + WARMING TEMPERATURE	SEEDLING EMERGENCE	Gnaphalium supinum	FORB				POSITIVE
197	9	EARLY SNOWMELT + WARMING TEMPERATURE	SEEDLING ESTABLISHMENT	Poa laxa	GRASS						NO EFFECT
197	10	EARLY SNOWMELT + WARMING TEMPERATURE	SEEDLING ESTABLISHMENT	Geum reptans	FORB						POSITIVE
197	11	EARLY SNOWMELT + WARMING TEMPERATURE	SEEDLING ESTABLISHMENT	Luzula alpinopilosa	GRASS						NO EFFECT
197	12	EARLY SNOWMELT + WARMING TEMPERATURE	SEEDLING ESTABLISHMENT	Veronica alpina	FORB						NO EFFECT
197	13	EARLY SNOWMELT + WARMING TEMPERATURE	SEEDLING ESTABLISHMENT	Cerastium pedunculatum	FORB						POSITIVE
197	14	EARLY SNOWMELT + WARMING TEMPERATURE	SEEDLING ESTABLISHMENT	Oxyria dignya	FORB						POSITIVE
197	15	EARLY SNOWMELT + WARMING TEMPERATURE	SEEDLING ESTABLISHMENT	Saxifraga bryoides	FORB						POSITIVE
197	16	EARLY SNOWMELT + WARMING TEMPERATURE	SEEDLING ESTABLISHMENT	Gnaphalium supinum	FORB						POSITIVE
197	17	EARLY SNOWMELT + WARMING TEMPERATURE	GERMINATION	Poa laxa	GRASS		NO EFFECT
197	18	EARLY SNOWMELT + WARMING TEMPERATURE	GERMINATION	Geum reptans	FORB		NO EFFECT
197	19	EARLY SNOWMELT + WARMING TEMPERATURE	GERMINATION	Luzula alpinopilosa	GRASS		NO EFFECT
197	20	EARLY SNOWMELT + WARMING TEMPERATURE	GERMINATION	Veronica alpina	FORB		NO EFFECT
197	21	EARLY SNOWMELT + WARMING TEMPERATURE	GERMINATION	Cerastium pedunculatum	FORB		POSITIVE
197	22	EARLY SNOWMELT + WARMING TEMPERATURE	GERMINATION	Oxyria dignya	FORB		NO EFFECT
197	23	EARLY SNOWMELT + WARMING TEMPERATURE	GERMINATION	Saxifraga bryoides	FORB		POSITIVE
197	24	EARLY SNOWMELT + WARMING TEMPERATURE	GERMINATION	Gnaphalium supinum	FORB		NO EFFECT
204	1	WARMING TEMPERATURE	SEED MADURATION	﻿Cardamine alpina	FORB		NO EFFECT	NO EFFECT
204	2	WARMING TEMPERATURE	SEED MADURATION	﻿Leucanthemopsis alpina	FORB		NO EFFECT	POSITIVE
204	3	WARMING TEMPERATURE	SEED MADURATION	﻿Gnaphalium supinum	FORB		NO EFFECT	NO EFFECT
204	4	WARMING TEMPERATURE	SEED MADURATION	Veronica alpina	FORB		NO EFFECT	NO EFFECT
205	1	WARMING TEMPERATURE	SEEDLING EMERGENCE	Pinus sylvestris	TREE				NEGATIVE
205	2	WARMING TEMPERATURE	SEEDLING EMERGENCE	Picea abies	TREE				NEGATIVE
205	3	INCREASE OF PRECIPITATION	SEEDLING EMERGENCE	Pinus sylvestris	TREE				POSITIVE
205	4	INCREASE OF PRECIPITATION	SEEDLING EMERGENCE	Picea abies	TREE				POSITIVE
205	5	WARMING TEMPERATURE	SEEDLING ESTABLISHMENT	Pinus sylvestris	TREE							NEGATIVE
205	6	WARMING TEMPERATURE	SEEDLING ESTABLISHMENT	Picea abies	TREE							NO EFFECT
205	7	INCREASE OF PRECIPITATION	SEEDLING ESTABLISHMENT	Pinus sylvestris	TREE							POSITIVE
205	8	INCREASE OF PRECIPITATION	SEEDLING ESTABLISHMENT	Picea abies	TREE							POSITIVE
206	1	DECREASE OF PRECIPITATION	GERMINATION	﻿Achillea millefolium	FORB		NEGATIVE
206	2	DECREASE OF PRECIPITATION	GERMINATION	Achillea moschata	FORB		NEGATIVE
206	3	DECREASE OF PRECIPITATION	GERMINATION	Agrostis capillaris	FORB		NO EFFECT
206	4	DECREASE OF PRECIPITATION	GERMINATION	Agrostis alpina	FORB		NEGATIVE
206	5	DECREASE OF PRECIPITATION	GERMINATION	Geum montanum	FORB		NO EFFECT
206	6	DECREASE OF PRECIPITATION	GERMINATION	Geum reptans	FORB		NEGATIVE
206	7	DECREASE OF PRECIPITATION	GERMINATION	Scorzoneroides autumnalis	FORB		NEGATIVE
206	8	DECREASE OF PRECIPITATION	GERMINATION	Leontodon hispidus	FORB		NEGATIVE
206	9	DECREASE OF PRECIPITATION	GERMINATION	Leucanthemum ircutianum	FORB		NO EFFECT
206	10	DECREASE OF PRECIPITATION	GERMINATION	Leucanthemopsis alpina	FORB		NEGATIVE
206	11	DECREASE OF PRECIPITATION	GERMINATION	Silene vulgaris	FORB		NEGATIVE
206	12	DECREASE OF PRECIPITATION	GERMINATION	Silene acaulis	FORB		NEGATIVE
206	13	DECREASE OF PRECIPITATION	GERMINATION	Taraxacum sect. Ruderalia	FORB		NO EFFECT
206	14	DECREASE OF PRECIPITATION	GERMINATION	Taraxacum sect. Alpina	FORB		NEGATIVE
220	1	EARLY SNOWMELT	SEEDLING EMERGENCE	Silene ciliata	FORB				NO EFFECT	POSITIVE
246	1	EARLY SNOWMELT	SEED DORMANCY / SEED BANK	Aciphyllya glaciaris	FORB		VARIES
253	1	WARMING TEMPERATURE	SEEDLING ESTABLISHMENT	Pinus unciata	TREE							NO EFFECT
253	2	NUTRIENT AVAILIBILITY	SEEDLING ESTABLISHMENT	Pinus unciata	TREE							NO EFFECT
254	1	NUTRIENT AVAILIBILITY	SEEDLING EMERGENCE	Cardamine alpina	FORB					POSITIVE
254	2	NUTRIENT AVAILIBILITY	SEEDLING EMERGENCE	Veronica alpina	FORB					NEGATIVE
254	3	NUTRIENT AVAILIBILITY	SEEDLING EMERGENCE	Leucanthemopsis alpina	FORB					NO EFFECT
254	4	NUTRIENT AVAILIBILITY	SEEDLING EMERGENCE	Poa alpina	GRASS					NEGATIVE
267	1	WARMING TEMPERATURE	GERMINATION	Rytidosperma nudiflorum	GRASS		NEGATIVE
267	2	WARMING TEMPERATURE	GERMINATION	Carex breviculmis	GRASS		POSITIVE
267	3	WARMING TEMPERATURE	GERMINATION	Cyperus flavidus	GRASS		NO EFFECT
267	4	WARMING TEMPERATURE	GERMINATION	N/A									POSITIVE
272	1	WARMING TEMPERATURE	SEEDLING EMERGENCE	Viola biflora	FORB				NEGATIVE
272	2	WARMING TEMPERATURE	SEEDLING EMERGENCE	Veronica alpina	FORB				NEGATIVE
272	3	INCREASE OF PRECIPITATION	SEEDLING EMERGENCE	Viola biflora	FORB				POSITIVE
272	4	INCREASE OF PRECIPITATION	SEEDLING EMERGENCE	Veronica alpina	FORB				NO EFFECT
272	5	WARMING TEMPERATURE	SEEDLING EMERGENCE	Viola biflora	FORB						NEGATIVE
272	6	WARMING TEMPERATURE	SEEDLING EMERGENCE	Veronica alpina	FORB						NEGATIVE
272	7	INCREASE OF PRECIPITATION	SEEDLING ESTABLISHMENT	Viola biflora	FORB						POSITIVE
272	8	INCREASE OF PRECIPITATION	SEEDLING ESTABLISHMENT	Veronica alpina	FORB						NO EFFECT
281	1	WARMING TEMPERATURE	SEEDLING EMERGENCE	Pinus flexis	TREE							NEGATIVE
281	2	INCREASE OF PRECIPITATION	SEEDLING ESTABLISHMENT	Pinus flexis	TREE							POSITIVE
282	1	WARMING TEMPERATURE	SEEDLING ESTABLISHMENT	Nothofagus pumilio	TREE							NO EFFECT
282	2	DECREASE OF PRECIPITATION	SEEDLING ESTABLISHMENT	Nothofagus pumilio	TREE							NO EFFECT
282	3	WARMING WARMING TEMPERATURE+ WATER INCREASE	SEEDLING ESTABLISHMENT	Nothofagus pumilio	TREE							NO EFFECT
296	1	WARMING TEMPERATURE	GERMINATION	Poa laxa	GRASS		POSITIVE	POSITIVE
296	2	WARMING TEMPERATURE	GERMINATION	Geum reptans	FORB		NO EFFECT	POSITIVE
296	3	WARMING TEMPERATURE	GERMINATION	Luzula alpinopilosa	GRASS		POSITIVE	POSITIVE
296	4	WARMING TEMPERATURE	GERMINATION	Veronica alpina	FORB		POSITIVE	POSITIVE
296	5	WARMING TEMPERATURE	GERMINATION	Adenostyles leucophylla	FORB		POSITIVE	NO EFFECT
296	6	WARMING TEMPERATURE	GERMINATION	Doronicum clusii	FORB		POSITIVE	NEGATIVE
296	7	WARMING TEMPERATURE	GERMINATION	Cerastium pedunculatum	FORB		NO EFFECT	NO EFFECT
296	8	WARMING TEMPERATURE	GERMINATION	Oxyria dignya	FORB		POSITIVE	POSITIVE
296	9	WARMING TEMPERATURE	GERMINATION	Poa laxa	GRASS		NO EFFECT	NEGATIVE
296	10	WARMING TEMPERATURE	GERMINATION	Geum reptans	FORB		POSITIVE	NO EFFECT
296	11	WARMING TEMPERATURE	GERMINATION	Luzula alpinopilosa	GRASS		NO EFFECT	NO EFFECT
296	12	WARMING TEMPERATURE	GERMINATION	Veronica alpina	FORB		NO EFFECT	NO EFFECT
296	13	WARMING TEMPERATURE	GERMINATION	Adenostyles leucophylla	FORB		NO EFFECT	NO EFFECT
296	14	WARMING TEMPERATURE	GERMINATION	Doronicum clusii	FORB		POSITIVE	NEGATIVE
296	15	WARMING TEMPERATURE	GERMINATION	Cerastium pedunculatum	FORB		POSITIVE	NO EFFECT
296	16	WARMING TEMPERATURE	GERMINATION	Oxyria dignya	FORB		POSITIVE	NO EFFECT
314	1	EARLY SNOWMELT	SEED MADURATION	Cassiope tetragona	SRHUB		NO EFFECT
325	1	WARMING TEMPERATURE	SEED MADURATION	Dryas integrifolia	FORB		POSITIVE
325	2	WARMING TEMPERATURE	SEED MADURATION	Salix artica	SRHUB		POSITIVE
325	3	WARMING TEMPERATURE	SEED MADURATION	Papaver radicatum	FORB		POSITIVE
325	4	WARMING TEMPERATURE	SEED MADURATION	Festuca brachyphylla	GRASS		POSITIVE
325	5	WARMING TEMPERATURE	SEED MADURATION	Eriophorum angustifolium	GRASS		NO EFFECT
335	1	EARLY SNOWMELT	SEED DORMANCY / SEED BANK	Bistorta vivipara	FORB		POSITIVE
335	2	EARLY SNOWMELT	SEED DORMANCY / SEED BANK	Salix polaris	SRHUB		NO EFFECT
335	3	EARLY SNOWMELT	SEED DORMANCY / SEED BANK	Luzula arctuata	GRASS		NO EFFECT
335	4	EARLY SNOWMELT	SEED DORMANCY / SEED BANK	Dryas octopetala	SRHUB		POSITIVE
347	1	WARMING TEMPERATURE	GERMINATION	Pinus sylvestris	TREE		NEGATIVE	NO EFFECT
347	2	WARMING TEMPERATURE	GERMINATION	Betula pubescens subsp. czerepanovii	TREE		NEGATIVE	NO EFFECT
347	3	WARMING TEMPERATURE	GERMINATION	Dryas octopetala	FORB		NEGATIVE	NO EFFECT
347	4	WARMING TEMPERATURE	GERMINATION	Silene acaulis	FORB		NEGATIVE	NO EFFECT
347	5	WARMING TEMPERATURE	GERMINATION	﻿Epilobium angustifolium	FORB		NEGATIVE	NO EFFECT
347	6	WARMING TEMPERATURE	GERMINATION	Betula pubescens subsp. pubescens	TREE		NO EFFECT	NO EFFECT
347	7	WARMING TEMPERATURE	GERMINATION	﻿Vaccinium vitis-idaea	SRHUB		NO EFFECT	NO EFFECT
347	8	WARMING TEMPERATURE	GERMINATION	﻿Deschampsia flexuosa	GRASS		NO EFFECT	NO EFFECT
347	9	WARMING TEMPERATURE	GERMINATION	﻿Festuca ovina	GRASS		NO EFFECT	NO EFFECT
347	10	WARMING TEMPERATURE	GERMINATION	﻿Luzula multiflora	GRASS		NO EFFECT	NO EFFECT
347	11	WARMING TEMPERATURE	SEEDLING ESTABLISHMENT	Pinus sylvestris	TREE						NEGATIVE
347	12	WARMING TEMPERATURE	SEEDLING ESTABLISHMENT	Betula pubescens subsp. czerepanovii	TREE						NEGATIVE
347	13	WARMING TEMPERATURE	SEEDLING ESTABLISHMENT	Dryas octopetala	FORB						NEGATIVE
347	14	WARMING TEMPERATURE	SEEDLING ESTABLISHMENT	Silene acaulis	FORB						NEGATIVE
347	15	WARMING TEMPERATURE	SEEDLING ESTABLISHMENT	﻿Epilobium angustifolium	FORB						NO EFFECT
347	16	WARMING TEMPERATURE	SEEDLING ESTABLISHMENT	Betula pubescens subsp. pubescens	TREE						NO EFFECT
347	17	WARMING TEMPERATURE	SEEDLING ESTABLISHMENT	﻿Vaccinium vitis-idaea	SRHUB						NO EFFECT
347	18	WARMING TEMPERATURE	SEEDLING ESTABLISHMENT	﻿Deschampsia flexuosa	GRASS						NO EFFECT
347	19	WARMING TEMPERATURE	SEEDLING ESTABLISHMENT	﻿Festuca ovina	GRASS						NO EFFECT
347	20	WARMING TEMPERATURE	SEEDLING ESTABLISHMENT	﻿Luzula multiflora	GRASS						NO EFFECT
347	21	INCREASE OF PRECIPITATION	GERMINATION	Pinus sylvestris	TREE		NO EFFECT	POSITIVE
347	22	INCREASE OF PRECIPITATION	GERMINATION	Betula pubescens subsp. czerepanovii	TREE		NO EFFECT	NO EFFECT
347	23	INCREASE OF PRECIPITATION	GERMINATION	Dryas octopetala	FORB		NO EFFECT	NO EFFECT
347	24	INCREASE OF PRECIPITATION	GERMINATION	Silene acaulis	FORB		NO EFFECT	POSITIVE
347	25	INCREASE OF PRECIPITATION	GERMINATION	﻿Epilobium angustifolium	FORB		NO EFFECT	NO EFFECT
347	26	INCREASE OF PRECIPITATION	GERMINATION	Betula pubescens subsp. pubescens	TREE		NO EFFECT	NO EFFECT
347	27	INCREASE OF PRECIPITATION	GERMINATION	﻿Vaccinium vitis-idaea	SRHUB		NO EFFECT	NO EFFECT
347	28	INCREASE OF PRECIPITATION	GERMINATION	﻿Deschampsia flexuosa	GRASS		NO EFFECT	NO EFFECT
347	29	INCREASE OF PRECIPITATION	GERMINATION	﻿Festuca ovina	GRASS		NO EFFECT	POSITIVE
347	30	INCREASE OF PRECIPITATION	GERMINATION	﻿Luzula multiflora	GRASS		NO EFFECT	NO EFFECT
347	31	INCREASE OF PRECIPITATION	SEEDLING ESTABLISHMENT	Pinus sylvestris	TREE						POSITIVE
347	32	INCREASE OF PRECIPITATION	SEEDLING ESTABLISHMENT	Betula pubescens subsp. czerepanovii	TREE						POSITIVE
347	33	INCREASE OF PRECIPITATION	SEEDLING ESTABLISHMENT	Dryas octopetala	FORB						NO EFFECT
347	34	INCREASE OF PRECIPITATION	SEEDLING ESTABLISHMENT	Silene acaulis	FORB						NO EFFECT
347	35	INCREASE OF PRECIPITATION	SEEDLING ESTABLISHMENT	﻿Epilobium angustifolium	FORB						NO EFFECT
347	36	INCREASE OF PRECIPITATION	SEEDLING ESTABLISHMENT	Betula pubescens subsp. pubescens	TREE						NO EFFECT
347	37	INCREASE OF PRECIPITATION	SEEDLING ESTABLISHMENT	﻿Vaccinium vitis-idaea	SRHUB						NO EFFECT
347	38	INCREASE OF PRECIPITATION	SEEDLING ESTABLISHMENT	﻿Deschampsia flexuosa	GRASS						NO EFFECT
347	39	INCREASE OF PRECIPITATION	SEEDLING ESTABLISHMENT	﻿Festuca ovina	GRASS						NO EFFECT
347	40	INCREASE OF PRECIPITATION	SEEDLING ESTABLISHMENT	﻿Luzula multiflora	GRASS						NO EFFECT
349	1	EARLY SNOWMELT	SEED DORMANCY / SEED BANK	﻿Alnus incana	TREE		NO EFFECT	NO EFFECT
349	2	EARLY SNOWMELT	SEED DORMANCY / SEED BANK	Astragalus frigidus	FORB		NO EFFECT	NO EFFECT
349	3	EARLY SNOWMELT	SEED DORMANCY / SEED BANK	Betula nana	SRHUB		NO EFFECT	NEGATIVE
349	4	EARLY SNOWMELT	SEED DORMANCY / SEED BANK	Betula pubescens	TREE		NO EFFECT	NO EFFECT
349	5	EARLY SNOWMELT	SEED DORMANCY / SEED BANK	Betula pubescens	TREE		NO EFFECT	NEGATIVE
349	6	EARLY SNOWMELT	SEED DORMANCY / SEED BANK	Calamagrostis lapponica	GRASS		NO EFFECT	NO EFFECT
349	7	EARLY SNOWMELT	SEED DORMANCY / SEED BANK	Calamagrostis purpurea	GRASS		NO EFFECT	NO EFFECT
349	8	EARLY SNOWMELT	SEED DORMANCY / SEED BANK	Deschampsia flexuosa	GRASS		NO EFFECT	NO EFFECT
349	9	EARLY SNOWMELT	SEED DORMANCY / SEED BANK	Dryas octopetala	SRHUB		NO EFFECT	NEGATIVE
349	10	EARLY SNOWMELT	SEED DORMANCY / SEED BANK	Epilobium angustifolium	FORB		NEGATIVE	NEGATIVE
349	11	EARLY SNOWMELT	SEED DORMANCY / SEED BANK	Festuca ovina	GRASS		NO EFFECT	NO EFFECT
349	12	EARLY SNOWMELT	SEED DORMANCY / SEED BANK	Pinus sylvestris	TREE		NO EFFECT	NEGATIVE
349	13	EARLY SNOWMELT	SEED DORMANCY / SEED BANK	Salix glauca	SRHUB		NO EFFECT	NO EFFECT
349	14	EARLY SNOWMELT	SEED DORMANCY / SEED BANK	Silene acaulis	FORB		POSITIVE	POSITIVE
349	15	EARLY SNOWMELT	SEED DORMANCY / SEED BANK	Silene dioica	FORB		NEGATIVE	NEGATIVE
349	16	EARLY SNOWMELT	SEED DORMANCY / SEED BANK	Solidago virgaurea	FORB		NO EFFECT	NEGATIVE
349	17	EARLY SNOWMELT	SEED DORMANCY / SEED BANK	Vaccinium myrtillus	SRHUB		NEGATIVE	NEGATIVE
349	18	EARLY SNOWMELT	SEED DORMANCY / SEED BANK	Vaccinium uliginosum	SRHUB		NEGATIVE	NEGATIVE
349	19	EARLY SNOWMELT	SEED DORMANCY / SEED BANK	Vaccinium vitis-idaea	SRHUB		NO EFFECT	NO EFFECT
349	20	EARLY SNOWMELT	SEED DORMANCY / SEED BANK	Vicia cracca	FORB		NO EFFECT	NEGATIVE
349	21	WARMING TEMPERATURE	GERMINATION	﻿Alnus incana	TREE		NO EFFECT	POSITIVE
349	22	WARMING TEMPERATURE	GERMINATION	Astragalus frigidus	FORB		NO EFFECT	NO EFFECT
349	23	WARMING TEMPERATURE	GERMINATION	Betula nana	SRHUB		NO EFFECT	POSITIVE
349	24	WARMING TEMPERATURE	GERMINATION	Betula pubescens	TREE		NO EFFECT	POSITIVE
349	25	WARMING TEMPERATURE	GERMINATION	Betula pubescens	TREE		NO EFFECT	POSITIVE
349	26	WARMING TEMPERATURE	GERMINATION	Calamagrostis lapponica	GRASS		NO EFFECT	POSITIVE
349	27	WARMING TEMPERATURE	GERMINATION	Calamagrostis purpurea	GRASS		NO EFFECT	POSITIVE
349	28	WARMING TEMPERATURE	GERMINATION	Deschampsia flexuosa	GRASS		NO EFFECT	NO EFFECT
349	29	WARMING TEMPERATURE	GERMINATION	Dryas octopetala	SRHUB		NO EFFECT	POSITIVE
349	30	WARMING TEMPERATURE	GERMINATION	Epilobium angustifolium	FORB		NO EFFECT	POSITIVE
349	31	WARMING TEMPERATURE	GERMINATION	Festuca ovina	GRASS		NO EFFECT	POSITIVE
349	32	WARMING TEMPERATURE	GERMINATION	Pinus sylvestris	TREE		NO EFFECT	POSITIVE
349	33	WARMING TEMPERATURE	GERMINATION	Salix glauca	SRHUB		NO EFFECT	NO EFFECT
349	34	WARMING TEMPERATURE	GERMINATION	Silene acaulis	FORB		NO EFFECT	POSITIVE
349	35	WARMING TEMPERATURE	GERMINATION	Silene dioica	FORB		NO EFFECT	POSITIVE
349	36	WARMING TEMPERATURE	GERMINATION	Solidago virgaurea	FORB		NO EFFECT	POSITIVE
349	37	WARMING TEMPERATURE	GERMINATION	Vaccinium myrtillus	SRHUB		NO EFFECT	POSITIVE
349	38	WARMING TEMPERATURE	GERMINATION	Vaccinium uliginosum	SRHUB		NO EFFECT	POSITIVE
349	39	WARMING TEMPERATURE	GERMINATION	Vaccinium vitis-idaea	SRHUB		NO EFFECT	POSITIVE
349	40	WARMING TEMPERATURE	GERMINATION	Vicia cracca	FORB		NO EFFECT	NO EFFECT
349	41	EARLY SNOWMELT + WARMING TEMPERATURE	GERMINATION	﻿Alnus incana	TREE		NO EFFECT	POSITIVE
349	42	EARLY SNOWMELT + WARMING TEMPERATURE	GERMINATION	Astragalus frigidus	FORB		NO EFFECT	NO EFFECT
349	43	EARLY SNOWMELT + WARMING TEMPERATURE	GERMINATION	Betula nana	SRHUB		NO EFFECT	POSITIVE
349	44	EARLY SNOWMELT + WARMING TEMPERATURE	GERMINATION	Betula pubescens	TREE		NO EFFECT	POSITIVE
349	45	EARLY SNOWMELT + WARMING TEMPERATURE	GERMINATION	Betula pubescens	TREE		NO EFFECT	POSITIVE
349	46	EARLY SNOWMELT + WARMING TEMPERATURE	GERMINATION	Calamagrostis lapponica	GRASS		NO EFFECT	POSITIVE
349	47	EARLY SNOWMELT + WARMING TEMPERATURE	GERMINATION	Calamagrostis purpurea	GRASS		NO EFFECT	POSITIVE
349	48	EARLY SNOWMELT + WARMING TEMPERATURE	GERMINATION	Deschampsia flexuosa	GRASS		NO EFFECT	NO EFFECT
349	49	EARLY SNOWMELT + WARMING TEMPERATURE	GERMINATION	Dryas octopetala	SRHUB		NO EFFECT	POSITIVE
349	50	EARLY SNOWMELT + WARMING TEMPERATURE	GERMINATION	Epilobium angustifolium	FORB		NEGATIVE	POSITIVE
349	51	EARLY SNOWMELT + WARMING TEMPERATURE	GERMINATION	Festuca ovina	GRASS		NO EFFECT	POSITIVE
349	52	EARLY SNOWMELT + WARMING TEMPERATURE	GERMINATION	Pinus sylvestris	TREE		NO EFFECT	NO EFFECT
349	53	EARLY SNOWMELT + WARMING TEMPERATURE	GERMINATION	Salix glauca	SRHUB		NO EFFECT	NO EFFECT
349	54	EARLY SNOWMELT + WARMING TEMPERATURE	GERMINATION	Silene acaulis	FORB		POSITIVE	POSITIVE
349	55	EARLY SNOWMELT + WARMING TEMPERATURE	GERMINATION	Silene dioica	FORB		NEGATIVE	NEGATIVE
349	56	EARLY SNOWMELT + WARMING TEMPERATURE	GERMINATION	Solidago virgaurea	FORB		NO EFFECT	POSITIVE
349	57	EARLY SNOWMELT + WARMING TEMPERATURE	GERMINATION	Vaccinium myrtillus	SRHUB		NEGATIVE	POSITIVE
349	58	EARLY SNOWMELT + WARMING TEMPERATURE	GERMINATION	Vaccinium uliginosum	SRHUB		NEGATIVE	POSITIVE
349	59	EARLY SNOWMELT + WARMING TEMPERATURE	GERMINATION	Vaccinium vitis-idaea	SRHUB		NO EFFECT	POSITIVE
349	60	EARLY SNOWMELT + WARMING TEMPERATURE	GERMINATION	Vicia cracca	FORB		NO EFFECT	NEGATIVE
350	1	WARMING TEMPERATURE	SEEDLING EMERGENCE	Cerastium alpinum	FORB				NEGATIVE	NO EFFECT
350	2	WARMING TEMPERATURE	SEEDLING ESTABLISHMENT	Cerastium alpinum	FORB						NEGATIVE
363	1	WARMING TEMPERATURE	GERMINATION	Empetrum nigrum	SRHUB		POSITIVE
363	2	EARLY SNOWMELT	SEED DORMANCY / SEED BANK	Empetrum nigrum	SRHUB		NO EFFECT
363	3	WARMING TEMPERATURE	GERMINATION	Vaccinium uliginosum	SRHUB		POSITIVE
363	4	EARLY SNOWMELT	SEED DORMANCY / SEED BANK	Vaccinium uliginosum	SRHUB		NO EFFECT
375	1	WARMING TEMPERATURE	SEEDLING ESTABLISHMENT	Nothofagus pumilio	TREE							NO EFFECT
375	2	INCREASE OF PRECIPITATION	SEEDLING ESTABLISHMENT	Nothofagus pumilio	TREE							POSITIVE
375	3	WARMING WARMING TEMPERATURE+ WATER INCREASE	SEEDLING ESTABLISHMENT	Nothofagus pumilio	TREE							POSITIVE
408	1	WARMING TEMPERATURE	GERMINATION	Betula papyrifera	TREE		POSITIVE
408	2	WARMING TEMPERATURE	GERMINATION	Picea gauca	TREE		POSITIVE
408	3	WARMING TEMPERATURE	GERMINATION	Populus balsamifera	TREE		POSITIVE
408	4	WARMING TEMPERATURE	GERMINATION	Populus tremuloides	TREE		POSITIVE
408	5	WARMING TEMPERATURE	GERMINATION	Alnus crispa	SRHUB		POSITIVE
408	6	WARMING TEMPERATURE	SEEDLING ESTABLISHMENT	Betula papyrifera	TREE							NEGATIVE
408	7	WARMING TEMPERATURE	SEEDLING ESTABLISHMENT	Picea gauca	TREE							NEGATIVE
408	8	WARMING TEMPERATURE	SEEDLING ESTABLISHMENT	Populus balsamifera	TREE							NO EFFECT
408	9	WARMING TEMPERATURE	SEEDLING ESTABLISHMENT	Populus tremuloides	TREE							NEGATIVE
408	10	WARMING TEMPERATURE	SEEDLING ESTABLISHMENT	Alnus crispa	SRHUB							NEGATIVE
695	1	WARMING TEMPERATURE	SEED MADURATION	Dryas octopetala	SRHUB		POSITIVE
695	2	INCREASE OF PRECIPITATION	SEED MADURATION	Dryas octopetala	SRHUB		NO EFFECT
695	3	NUTRIENT AVAILIBILITY	SEED MADURATION	Dryas octopetala	SRHUB		NO EFFECT
695	4	WARMING WARMING TEMPERATURE+ WATER INCREASE	SEED MADURATION	Dryas octopetala	SRHUB		NO EFFECT
695	5	WARMING WARMING TEMPERATURE+ WATER + NUTRIENT AVAILIBILITY	SEED MADURATION	Dryas octopetala	SRHUB		POSITIVE
826	1	WARMING TEMPERATURE	GERMINATION	Bryanthus gmelinii	SRHUB		POSITIVE
826	2	WARMING TEMPERATURE	GERMINATION	Diapensia lapponica var. obovata	SRHUB		VARIES
826	3	WARMING TEMPERATURE	GERMINATION	Loiseleuria procumbens	SRHUB		POSITIVE
826	4	WARMING TEMPERATURE	GERMINATION	Therorhodion camtschaticum	SRHUB		NO EFFECT
826	6	WARMING TEMPERATURE	GERMINATION	Vaccinium uliginosum	SRHUB		POSITIVE
826	7	WARMING TEMPERATURE	GERMINATION	Vaccinium vitis-idaea	SRHUB		POSITIVE
826	8	WARMING TEMPERATURE	GERMINATION	Bupleurum ranunculoides var. triradiatum	FORB		POSITIVE
826	9	WARMING TEMPERATURE	GERMINATION	Patrinia sibirica	FORB		POSITIVE
826	10	WARMING TEMPERATURE	GERMINATION	Pennelianthus frutescens	FORB		NO EFFECT
826	11	WARMING TEMPERATURE	GERMINATION	Carex stenantha var. taisetsuensis	GRASS		NO EFFECT
826	12	WARMING TEMPERATURE	GERMINATION	Phyllodoce aleutica	SRHUB		VARIES
826	13	WARMING TEMPERATURE	GERMINATION	Vaccinium ovalifolium	SRHUB		NO EFFECT
826	15	WARMING TEMPERATURE	GERMINATION	Arnica unalaschkensis	FORB		VARIES
826	16	WARMING TEMPERATURE	GERMINATION	Fauria crista-galli ssp. japonica	FORB		NO EFFECT
826	19	WARMING TEMPERATURE	GERMINATION	Primula cuneifolia	FORB		NEGATIVE
826	20	WARMING TEMPERATURE	GERMINATION	Solidago virga-aurea ssp. leiocarpa	FORB		POSITIVE
826	21	WARMING TEMPERATURE	GERMINATION	Veronica stelleri var. longistyla	FORB		POSITIVE
826	22	WARMING TEMPERATURE	GERMINATION	Carex flavocuspis	GRASS		NO EFFECT
826	23	WARMING TEMPERATURE	GERMINATION	Carex pyrenaica	GRASS		NO EFFECT
826	24	WARMING TEMPERATURE	GERMINATION	Rhododendron aureum	SRHUB		VARIES
826	25	WARMING TEMPERATURE	GERMINATION	Sieversia pentapetala	SRHUB		POSITIVE
826	26	WARMING TEMPERATURE	GERMINATION	Potentilla matsumurae	FORB		POSITIVE
826	27	WARMING TEMPERATURE	GERMINATION	Tilingia ajanensis	FORB		VARIES
827	1	EARLY SNOWMELT	SEEDLING ESTABLISHMENT	Larix decidua	TREE						NO EFFECT
827	2	EARLY SNOWMELT	SEEDLING ESTABLISHMENT	Picea abies	TREE						NO EFFECT
827	3	EARLY SNOWMELT	SEEDLING ESTABLISHMENT	Pinus cembra	TREE						NO EFFECT
827	5	EARLY SNOWMELT + WARMING TEMPERATURE	SEEDLING ESTABLISHMENT	Larix decidua	TREE						NO EFFECT
827	6	EARLY SNOWMELT + WARMING TEMPERATURE	SEEDLING ESTABLISHMENT	Picea abies	TREE						NO EFFECT
827	7	EARLY SNOWMELT + WARMING TEMPERATURE	SEEDLING ESTABLISHMENT	Pinus cembra	TREE						NO EFFECT
827	9	EARLY SNOWMELT + WARMING TEMPERATURE	SEEDLING ESTABLISHMENT	Sorbus aucuparia	TREE						NO EFFECT
827	10	EARLY SNOWMELT	SEEDLING ESTABLISHMENT	Sorbus aucuparia	TREE						NO EFFECT
828	1	WARMING TEMPERATURE	SEEDLING EMERGENCE	Picea mariana	TREE					POSITIVE
828	2	WARMING TEMPERATURE	SEEDLING SURVIVAL	Picea mariana	TREE					NO EFFECT
312	1	NUTRIENT AVAILIBILITY	SEEDLING ESTABLISHMENT	N/A	TREE						NO EFFECT		NO EFFECT
130	1	POST-FIRE CONDITIONS	SEEDLING ESTABLISHMENT	Grevillea australis	SRHUB						POSITIVE
130	2	POST-FIRE CONDITIONS	SEEDLING ESTABLISHMENT	Asterolasia trymalioides	SRHUB						POSITIVE

## Sheet: Meta-Analysis 
ID	ENTRY#	ENVIRONMENTAL _FACTOR	LIFE_STAGE	RESPONSE_PARAMETER	RESPONSE_UNIT	SPECIE	LIFE_FORM	MEAN CONTROL	UP ERROR CONTROL	TYPE ERROR	SD CONTROL	N CONTROL	MEAN TREATMENT	UP ERROR TREATMENT	TYPE ERROR	SD TREATMENT	N TREATMENT	OBSERVATION	COMMENTS
205	1	WARMING TEMPERATURE	SEEDLING EMERGENCE	EMERGENCE	NO. OF SEEDLINGS	Pinus sylvestris	TREE	18.843	21.8182	se	6.65276	5	1.4876	4.46281	se	6.65276	5	data from figure 1 - alpine site 1 vs subalpine site 1 - intact	DATA FROM FIGURE 1 - ALPINE SITE 1 VS SUBALPINE SITE 1 - INTACT
205	2	WARMING TEMPERATURE	SEEDLING EMERGENCE	EMERGENCE	NO. OF SEEDLINGS	Picea abies	TREE	7.68595	11.405	se	8.31596	5	1.73554	5.45455	se	8.31596	5	data from figure 1 - alpine site 1 vs subalpine site 1 - intact	DATA FROM FIGURE 1 - ALPINE SITE 1 VS SUBALPINE SITE 1 - INTACT
79	9	WARMING TEMPERATURE	SEEDLING EMERGENCE	EMERGENCE	PERCENT	Primula alpicola	FORB	4.94118	6.35294	se	3.4581	6	14.5882	16.7059	se	5.18715	6	data from figure 3 - year 2015	DATA FROM FIGURE 3 - YEAR 2015
79	10	WARMING TEMPERATURE	SEEDLING EMERGENCE	EMERGENCE	PERCENT	Pedicularis fletcheri	FORB	25.8824	28.9412	se	7.49256	6	32.2353	35.0588	se	6.91621	6	data from figure 3 - year 2015	DATA FROM FIGURE 3 - YEAR 2015
79	11	WARMING TEMPERATURE	SEEDLING EMERGENCE	EMERGENCE	PERCENT	Meconopsis integrifolia	FORB	7.05882	8.70588	se	4.03445	6	14.3529	16.2353	se	4.6108	6	data from figure 3 - year 2015	DATA FROM FIGURE 3 - YEAR 2015
79	12	WARMING TEMPERATURE	SEEDLING EMERGENCE	EMERGENCE	PERCENT	Meconopsis racemosa	FORB	0.235294	0.235294	se	0	6	1.64706	1.64706	se	0	6	data from figure 3 - year 2015	DATA FROM FIGURE 3 - YEAR 2015
44	1	WARMING TEMPERATURE	SEEDLING EMERGENCE	EMERGENCE	PERCENT	Pseudotsuga menziesii	TREE	5.6	8.2	se	7.8	9	11.3	14.1	se	8.4	9	data form fig 7	DATA FORM FIG 7
44	2	WARMING TEMPERATURE	SEEDLING EMERGENCE	EMERGENCE	PERCENT	Pinus contorta	TREE	8.4	11.8	se	10.2	9	21.9	25.7	se	11.4	9	data form fig 7	DATA FORM FIG 7
154	4	WARMING TEMPERATURE + NUTRIENT AVAILIBILITY AVAILIBILITY	GERMINATION	GERMINATION	DAYS	Betula nana	SRHUB	35.8886	39.0716	se	5.51316	3	27.2944	29.6817	se	4.13487	3	data from figure 3	DATA FROM FIGURE 3
154	5	WARMING TEMPERATURE + NUTRIENT AVAILIBILITY AVAILIBILITY	GERMINATION	GERMINATION	DAYS	Solidago virgaurea	FORB	33.6605	38.2759	se	7.99408	3	25.8621	27.1353	se	2.20526	3	data from figure 3	DATA FROM FIGURE 3
154	6	WARMING TEMPERATURE + NUTRIENT AVAILIBILITY AVAILIBILITY	GERMINATION	GERMINATION	DAYS	Vaccinium myrtillus	SRHUB	55.9416	60.7162	se	8.26974	3	46.2334	49.4164	se	5.51316	3	data from figure 3	DATA FROM FIGURE 3
828	1	WARMING TEMPERATURE	SEEDLING EMERGENCE	EMERGENCE	PERCENT	Picea mariana	TREE	0.014	0.027	se	0.026	4	0.078	0.95	se	1.744	4	data from figure 2 b - control vs alpine	DATA FROM FIGURE 2 B - CONTROL VS ALPINE
828	2	WARMING TEMPERATURE	SEEDLING EMERGENCE	EMERGENCE	PERCENT	Picea mariana	TREE	0	0	se	0	4	0.016	0.023	se	0.014	4	data from figure 2 a - control vs alpine	DATA FROM FIGURE 2 A - CONTROL VS ALPINE
154	7	WARMING TEMPERATURE	SEEDLING EMERGENCE	EMERGENCE	PERCENT	Betula nana	SRHUB	14.5622	25.4378	se	18.8371	3	33.3641	42.5806	se	15.9636	3	data from figure 3	DATA FROM FIGURE 3
154	10	WARMING TEMPERATURE + NUTRIENT AVAILIBILITY AVAILIBILITY	SEEDLING EMERGENCE	EMERGENCE	PERCENT	Betula nana	SRHUB	42.5806	48.2949	se	9.89743	3	55.1152	63.9631	se	15.3251	3	data from figure 3	DATA FROM FIGURE 3
154	11	WARMING TEMPERATURE + NUTRIENT AVAILIBILITY AVAILIBILITY	SEEDLING EMERGENCE	EMERGENCE	PERCENT	Solidago virgaurea	FORB	13.4562	18.4332	se	8.62035	3	17.5115	25.4378	se	13.7287	3	data from figure 3	DATA FROM FIGURE 3
154	12	WARMING TEMPERATURE + NUTRIENT AVAILIBILITY AVAILIBILITY	SEEDLING EMERGENCE	EMERGENCE	PERCENT	Vaccinium myrtillus	SRHUB	22.6728	26.5438	se	6.70471	3	36.682	38.341	se	2.87345	3	data from figure 3	DATA FROM FIGURE 3
154	8	WARMING TEMPERATURE	SEEDLING EMERGENCE	EMERGENCE	PERCENT	Solidago virgaurea	FORB	11.6129	19.1705	se	13.0902	3	23.0415	28.0184	se	8.62035	3	data from figure 3	DATA FROM FIGURE 3
154	9	WARMING TEMPERATURE	SEEDLING EMERGENCE	EMERGENCE	PERCENT	Vaccinium myrtillus	SRHUB	25.4378	36.4977	se	19.1563	3	68.0184	76.682	se	15.0058	3	data from figure 3	DATA FROM FIGURE 3
135	1	WARMING TEMPERATURE	SEEDLING ESTABLISHMENT	EMERGENCE	PERCENT	Pinus flexis	TREE	0.032	0.035	se	0.0067082	5	0.0283333	0.03	se	0.00372678	5	data from figure 2 - alpine sites	DATA FROM FIGURE 2 - ALPINE SITES
154	16	WARMING TEMPERATURE + NUTRIENT AVAILIBILITY AVAILIBILITY	SEEDLING ESTABLISHMENT	SURVIVAL	PERCENT	Betula nana	SRHUB	30.852	31.2108	se	0.621364	3	36.2332	39.4619	se	5.59227	3	data from figure 3	DATA FROM FIGURE 3
154	17	WARMING TEMPERATURE + NUTRIENT AVAILIBILITY AVAILIBILITY	SEEDLING ESTABLISHMENT	SURVIVAL	PERCENT	Solidago virgaurea	FORB	12.5561	17.2197	se	8.07773	3	12.0179	17.0404	se	8.69909	3	data from figure 3	DATA FROM FIGURE 3
154	18	WARMING TEMPERATURE + NUTRIENT AVAILIBILITY AVAILIBILITY	SEEDLING ESTABLISHMENT	SURVIVAL	PERCENT	Vaccinium myrtillus	SRHUB	20.4484	25.2915	se	8.38841	3	18.296	24.3946	se	10.5632	3	data from figure 3	DATA FROM FIGURE 3
135	2	WARMING TEMPERATURE	SEEDLING ESTABLISHMENT	EMERGENCE	PERCENT	Picea engelmanii	TREE	0.047	0.0513333	se	0.00968963	5	0.039	0.0446667	se	0.0126711	5	data from figure 2 - alpine sites	DATA FROM FIGURE 2 - ALPINE SITES
205	3	WARMING TEMPERATURE	SEEDLING ESTABLISHMENT	ESTABLISHMENT	NO. OF SEEDLINGS	Pinus sylvestris	TREE	12.5641	14.6154	se	4.58681	5	1.02564	3.07692	se	4.58681	5	data from figure 1 - alpine site 1 vs subalpine site 1 - intact	DATA FROM FIGURE 1 - ALPINE SITE 1 VS SUBALPINE SITE 1 - INTACT
205	4	WARMING TEMPERATURE	SEEDLING ESTABLISHMENT	ESTABLISHMENT	NO. OF SEEDLINGS	Picea abies	TREE	4.10256	7.69231	se	8.02691	5	2.82051	6.41026	se	8.02691	5	data from figure 1 - alpine site 1 vs subalpine site 1 - intact	DATA FROM FIGURE 1 - ALPINE SITE 1 VS SUBALPINE SITE 1 - INTACT
347	11	WARMING TEMPERATURE	SEEDLING ESTABLISHMENT	ESTABLISHMENT	PERCENT	Pinus sylvestris	TREE	76.8	83.2	se	11.0851	3	23.4667	34.1333	se	18.4752	3	data from figure 5 - control vs 1+2+3 & control w+ vs control w0	DATA FROM FIGURE 5 - CONTROL VS 1+2+3 & CONTROL W+ VS CONTROL W0
347	12	WARMING TEMPERATURE	SEEDLING ESTABLISHMENT	ESTABLISHMENT	PERCENT	Betula pubescens subsp. pubescens	TREE	5.33333	5.33333	se	0	3	3.2	4.26667	se	1.84752	3	data from figure 5 - control vs 1+2+3 & control w+ vs control w0	DATA FROM FIGURE 5 - CONTROL VS 1+2+3 & CONTROL W+ VS CONTROL W0
347	13	WARMING TEMPERATURE	SEEDLING ESTABLISHMENT	ESTABLISHMENT	PERCENT	Betula pubescens subsp. czerepanovii	TREE	13.8667	16	se	3.69504	3	0	0	se	0	3	data from figure 5 - control vs 1+2+3 & control w+ vs control w0	DATA FROM FIGURE 5 - CONTROL VS 1+2+3 & CONTROL W+ VS CONTROL W0
347	14	WARMING TEMPERATURE	SEEDLING ESTABLISHMENT	ESTABLISHMENT	PERCENT	﻿Vaccinium vitis-idaea	SRHUB	12.0548	18.6301	se	11.3888	3	5.47945	7.67123	se	3.79628	3	data from figure 5 - control vs 1+2+3 & control w+ vs control w0	DATA FROM FIGURE 5 - CONTROL VS 1+2+3 & CONTROL W+ VS CONTROL W0
347	15	WARMING TEMPERATURE	SEEDLING ESTABLISHMENT	ESTABLISHMENT	PERCENT	Dryas octopetala	FORB	14.2466	23.0137	se	15.1851	3	2.19178	2.19178	se	0	3	data from figure 5 - control vs 1+2+3 & control w+ vs control w0	DATA FROM FIGURE 5 - CONTROL VS 1+2+3 & CONTROL W+ VS CONTROL W0
347	16	WARMING TEMPERATURE	SEEDLING ESTABLISHMENT	ESTABLISHMENT	PERCENT	Silene acaulis	FORB	37.2603	42.7397	se	9.49069	3	21.9178	27.3973	se	9.49069	3	data from figure 5 - control vs 1+2+3 & control w+ vs control w0	DATA FROM FIGURE 5 - CONTROL VS 1+2+3 & CONTROL W+ VS CONTROL W0
79	1	EARLY SNOWMELT + WARMING TEMPERATURE	SEEDLING EMERGENCE	EMERGENCE	PERCENT	Primula alpicola	FORB	2.11765	2.11765	se	0	6	2.82353	3.05882	se	0.576351	6	data from figure 3 - year 2015
79	2	EARLY SNOWMELT + WARMING TEMPERATURE	SEEDLING EMERGENCE	EMERGENCE	PERCENT	Pedicularis fletcheri	FORB	23.5294	25.6471	se	5.18715	6	19.7647	22.3529	se	6.33986	6	data from figure 3 - year 2015
79	3	EARLY SNOWMELT + WARMING TEMPERATURE	SEEDLING EMERGENCE	EMERGENCE	PERCENT	Meconopsis integrifolia	FORB	13.6471	15.2941	se	4.03445	6	4.47059	4.47059	se	0	6	data from figure 3 - year 2015
79	4	EARLY SNOWMELT + WARMING TEMPERATURE	SEEDLING EMERGENCE	EMERGENCE	PERCENT	Meconopsis racemosa	FORB	0.941176	0.941176	se	0	6	0.941176	0.941176	se	0	6	data from figure 3 - year 2015
79	5	EARLY SNOWMELT + WARMING TEMPERATURE	SEEDLING EMERGENCE	SURVIVAL	PERCENT	Primula alpicola	FORB	70.449	75.3469	se	11.9975	6	36.1633	44.4898	se	20.3958	6	data from figure 3 - year 2015
79	6	EARLY SNOWMELT + WARMING TEMPERATURE	SEEDLING EMERGENCE	SURVIVAL	PERCENT	Pedicularis fletcheri	FORB	60.1633	62.1224	se	4.799	6	37.14	42.53	se	13.2027	6	data from figure 3 - year 2015
79	7	EARLY SNOWMELT + WARMING TEMPERATURE	SEEDLING EMERGENCE	SURVIVAL	PERCENT	Meconopsis integrifolia	FORB	64.5714	68	se	8.39825	6	49.8776	55.7551	se	14.397	6	data from figure 3 - year 2015
79	8	EARLY SNOWMELT + WARMING TEMPERATURE	SEEDLING EMERGENCE	SURVIVAL	PERCENT	Meconopsis racemosa	FORB	65.551	70.449	se	11.9975	6	57.71	64.08	se	15.6032	6	data from figure 3 - year 2015
347	17	WARMING TEMPERATURE	SEEDLING ESTABLISHMENT	ESTABLISHMENT	PERCENT	﻿Epilobium angustifolium	FORB	4.26667	7.46667	se	0.99926	3	5.33333	10.6667	se	9.2376	3	data from figure 5 - control vs 1+2+3 & control w+ vs control w0	DATA FROM FIGURE 5 - CONTROL VS 1+2+3 & CONTROL W+ VS CONTROL W0
347	18	WARMING TEMPERATURE	SEEDLING ESTABLISHMENT	ESTABLISHMENT	PERCENT	﻿Festuca ovina	GRASS	26.6667	35.2	se	6.32865	3	21.3333	28.8	se	12.9326	3	data from figure 5 - control vs 1+2+3 & control w+ vs control w0	DATA FROM FIGURE 5 - CONTROL VS 1+2+3 & CONTROL W+ VS CONTROL W0
347	19	WARMING TEMPERATURE	SEEDLING ESTABLISHMENT	ESTABLISHMENT	PERCENT	﻿Deschampsia flexuosa	GRASS	61.8667	65.0667	se	3.66395	3	42.6667	51.2	se	14.7802	3	data from figure 5 - control vs 1+2+3 & control w+ vs control w0	DATA FROM FIGURE 5 - CONTROL VS 1+2+3 & CONTROL W+ VS CONTROL W0
61	2	WARMING TEMPERATURE	SEEDLING ESTABLISHMENT	ESTABLISHMENT	PERCENT	Picea jezoensis	TREE	31.7	32.4	se	1.4	4	20.7	23.79	se	6.18	4	data form figute 7 - wd - control vs elevated	DATA FORM FIGUTE 7 - WD - CONTROL VS ELEVATED
204	1	WARMING TEMPERATURE	SEED MADURATION	GERMINATION	DAYS	﻿Cardamine alpina	FORB	7	7	se	0	10	7	7	se	0	10	data from figure 3, zero storage days	DATA FROM FIGURE 3, ZERO STORAGE DAYS
204	2	WARMING TEMPERATURE	SEED MADURATION	GERMINATION	DAYS	﻿Leucanthemopsis alpina	FORB	8	9	se	3.16228	10	10	10	se	0	10	data from figure 3, zero storage days	DATA FROM FIGURE 3, ZERO STORAGE DAYS
204	3	WARMING TEMPERATURE	SEED MADURATION	GERMINATION	DAYS	﻿Gnaphalium supinum	FORB	7	7	se	0	10	7	7	se	0	10	data from figure 3, zero storage days	DATA FROM FIGURE 3, ZERO STORAGE DAYS
204	4	WARMING TEMPERATURE	SEED MADURATION	GERMINATION	DAYS	Veronica alpina	FORB	7	7	se	0	10	7	7	se	0	10	data from figure 3, zero storage days	DATA FROM FIGURE 3, ZERO STORAGE DAYS
144	2	WARMING TEMPERATURE	SEED MADURATION	GERMINATION	DAYS	Colobanthus quitenses	FORB	6.2	6.9	se	1.56525	5	5	5.09	se	0.201246	5	data form table 2 - 5/2 (control) vs 11/5 (cc) at 10°C	DATA FORM TABLE 2 - 5/2 (CONTROL) VS 11/5 (CC) AT 10°C
165	7	WARMING TEMPERATURE	SEED MADURATION	GERMINATION	DAYS	Cerastium cerastoides	FORB	12.1154	12.3077	se	0.333087	3	11.1538	11.7308	se	0.99926	3	data from figure 1a- control - 10 °C vs 15°C	DATA FROM FIGURE 1A- CONTROL - 10 °C VS 15°C
165	8	WARMING TEMPERATURE	SEED MADURATION	GERMINATION	DAYS	Leucanthemopsis alpina	FORB	24.4231	25.5769	se	1.99852	3	19.8077	23.4615	se	6.32865	3	data from figure 1a- control - 10 °C vs 15°C	DATA FROM FIGURE 1A- CONTROL - 10 °C VS 15°C
165	9	WARMING TEMPERATURE	SEED MADURATION	GERMINATION	DAYS	Veronica alpina	FORB	21.5385	23.0769	se	2.66469	3	23.6538	25.7692	se	3.66395	3	data from figure 1a- control - 10 °C vs 15°C	DATA FROM FIGURE 1A- CONTROL - 10 °C VS 15°C
154	1	WARMING TEMPERATURE	GERMINATION	GERMINATION	DAYS	Betula nana	SRHUB	27.6127	31.1141	se	6.06447	3	32.069	35.4111	se	5.78882	3	data from figure 3	DATA FROM FIGURE 3
154	2	WARMING TEMPERATURE	GERMINATION	GERMINATION	DAYS	Solidago virgaurea	FORB	37.6393	45.1194	se	12.9559	3	21.2467	25.3846	se	7.16711	3	data from figure 3	DATA FROM FIGURE 3
349	22	WARMING TEMPERATURE	GERMINATION	GERMINATION	PERCENT	Astragalus frigidus	FORB	11.9266	17.4312	se	11.0092	4	11.0092	17.4312	se	12.844	4	data from figure 3 - control vs 2.5°C	DATA FROM FIGURE 3 - CONTROL VS 2.5°C			1
349	30	WARMING TEMPERATURE	GERMINATION	GERMINATION	PERCENT	Epilobium angustifolium	FORB	93.578	96.3303	se	5.50459	4	95.4128	98.1651	se	5.50459	4	data from figure 3 - control vs 2.5°C	DATA FROM FIGURE 3 - CONTROL VS 2.5°C			1
118	5	DECREASE OF PRECIPITATION	GERMINATION	GERMINATION	PERCENT	Pinus flexis	TREE	5.86	7.1	se	2.77272	5	7.8	8.7	se	2.01246	5	data from figure 2 - high elevation provenance				1
118	6	DECREASE OF PRECIPITATION	GERMINATION	GERMINATION	PERCENT	Pinus engelmannii	TREE	7.2	11.4	se	9.39149	5	11.5	13.8	se	5.14296	5	data from figure 2 - high elevation provenance				1
154	3	WARMING TEMPERATURE	GERMINATION	GERMINATION	DAYS	Vaccinium myrtillus	SRHUB	53.2361	56.4191	se	5.51316	3	45.2785	47.8249	se	4.41053	3	data from figure 3	DATA FROM FIGURE 3			1
118	7	WARMING TEMPERATURE	GERMINATION	GERMINATION	DAYS	Pinus flexis	TREE	205.35	209.82	se	9.99522	5	167.4	170.7	se	7.37902	5	data from figure 2 - high elevation provenance	DATA FROM FIGURE 2 - HIGH ELEVATION PROVENANCE			1
118	9	WARMING TEMPERATURE + INCREASE OF PRECIPITATION	GERMINATION	GERMINATION	DAYS	Pinus flexis	TREE	205.35	209.82	se	9.99522	5	169.64	176.3	se	14.8922	5	data from figure 2 - high elevation provenance	DATA FROM FIGURE 2 - HIGH ELEVATION PROVENANCE			1
118	10	WARMING TEMPERATURE + INCREASE OF PRECIPITATION	GERMINATION	GERMINATION	DAYS	Pinus engelmannii	TREE	197.5	206.4	se	19.901	5	156.2	160.7	se	10.0623	5	data from figure 2 - high elevation provenance	DATA FROM FIGURE 2 - HIGH ELEVATION PROVENANCE			1
118	11	DECREASE OF PRECIPITATION	GERMINATION	GERMINATION	DAYS	Pinus flexis	TREE	205.35	209.82	se	9.99522	5	189.7	193.08	se	7.55791	5	data from figure 2 - high elevation provenance				1
118	12	DECREASE OF PRECIPITATION	GERMINATION	GERMINATION	DAYS	Pinus engelmannii	TREE	197.5	206.4	se	19.901	5	180.8	185.2	se	9.8387	5	data from figure 2 - high elevation provenance				1
118	8	WARMING TEMPERATURE	GERMINATION	GERMINATION	DAYS	Pinus engelmannii	TREE	197.5	206.4	se	19.901	5	162.9	166.2	se	7.37902	5	data from figure 2 - high elevation provenance	DATA FROM FIGURE 2 - HIGH ELEVATION PROVENANCE			1
349	40	WARMING TEMPERATURE	GERMINATION	GERMINATION	DAYS	Vicia cracca	FORB	61.4679	67.8899	se	12.844	4	66.9725	84.4037	se	34.8624	4	data from figure 4 - control vs 2.5°C	DATA FROM FIGURE 4 - CONTROL VS 2.5°C			1
349	61	WARMING TEMPERATURE	GERMINATION	GERMINATION	DAYS	﻿Alnus incana	TREE	38.1308	41.8692	se	7.47664	4	26.1682	28.4112	se	4.48598	4	data from figure 4 - control - thick vs thin EARLY SNOWMELT	DATA FROM FIGURE 4 - CONTROL - THICK VS THIN EARLY SNOWMELT			1
349	62	WARMING TEMPERATURE	GERMINATION	GERMINATION	DAYS	Astragalus frigidus	FORB	56.0748	75.514	se	38.8785	4	42.6168	52.3364	se	19.4393	4	data from figure 4 - control vs 2.5°C	DATA FROM FIGURE 4 - CONTROL VS 2.5°C			1
349	63	WARMING TEMPERATURE	GERMINATION	GERMINATION	DAYS	Betula nana	SRHUB	44.8598	46.3551	se	2.99065	4	34.3925	36.6355	se	4.48598	4	data from figure 4 - control vs 2.5°C	DATA FROM FIGURE 4 - CONTROL VS 2.5°C			1
349	64	WARMING TEMPERATURE	GERMINATION	GERMINATION	DAYS	Betula pubescens	TREE	37.3832	40.3738	se	5.98131	4	29.1589	30.6542	se	2.99065	4	data from figure 4 - control vs 2.5°C	DATA FROM FIGURE 4 - CONTROL VS 2.5°C			1
349	65	WARMING TEMPERATURE	GERMINATION	GERMINATION	DAYS	Betula pubescens	TREE	34.717	36.2264	se	3.01887	4	25.6604	27.1698	se	3.01887	4	data from figure 4 - control vs 2.5°C	DATA FROM FIGURE 4 - CONTROL VS 2.5°C			1
349	66	WARMING TEMPERATURE	GERMINATION	GERMINATION	DAYS	Calamagrostis lapponica	GRASS	28.6792	30.9434	se	4.5283	4	20.3774	21.8868	se	3.01887	4	data from figure 4 - control vs 2.5°C	DATA FROM FIGURE 4 - CONTROL VS 2.5°C			1
349	67	WARMING TEMPERATURE	GERMINATION	GERMINATION	DAYS	Calamagrostis purpurea	GRASS	40.7547	42.2642	se	3.01887	4	28.6792	30.9434	se	4.5283	4	data from figure 4 - control vs 2.5°C	DATA FROM FIGURE 4 - CONTROL VS 2.5°C			1
349	68	WARMING TEMPERATURE	GERMINATION	GERMINATION	DAYS	Deschampsia flexuosa	GRASS	38.4906	39.2453	se	1.50943	4	31.6981	34.717	se	6.03774	4	data from figure 4 - control vs 2.5°C	DATA FROM FIGURE 4 - CONTROL VS 2.5°C			1
347	25	INCREASE OF PRECIPITATION	GERMINATION	GERMINATION	PERCENT	Dryas octopetala	FORB	17.5342	19.726	se	3.79628	3	38.8889	44.4444	se	9.6225	3	data from figure 5 - control vs 1+2+3 & control w+ vs control w0				1
347	26	INCREASE OF PRECIPITATION	GERMINATION	GERMINATION	PERCENT	Silene acaulis	FORB	39.4521	41.6438	se	3.79628	3	52.2222	54.4444	se	3.849	3	data from figure 5 - control vs 1+2+3 & control w+ vs control w0				1
347	27	INCREASE OF PRECIPITATION	GERMINATION	GERMINATION	PERCENT	﻿Epilobium angustifolium	FORB	12.973	12.973	se	0	3	5.55556	8.88889	se	5.7735	3	data from figure 5 - control vs 1+2+3 & control w+ vs control w0				1
347	28	INCREASE OF PRECIPITATION	GERMINATION	GERMINATION	PERCENT	﻿Festuca ovina	GRASS	27.027	27.027	se	0	3	21.1111	23.3333	se	3.849	3	data from figure 5 - control vs 1+2+3 & control w+ vs control w0				1
347	29	INCREASE OF PRECIPITATION	GERMINATION	GERMINATION	PERCENT	﻿Deschampsia flexuosa	GRASS	63.7838	64.8649	se	1.87249	3	74.4444	75.5556	se	1.9245	3	data from figure 5 - control vs 1+2+3 & control w+ vs control w0				1
347	35	INCREASE OF PRECIPITATION	SEEDLING ESTABLISHMENT	ESTABLISHMENT	PERCENT	Dryas octopetala	FORB	14.2466	23.0137	se	15.1851	3	25.5556	37.7778	se	21.1695	3	data from figure 5 - control vs 1+2+3 & control w+ vs control w0				1
347	36	INCREASE OF PRECIPITATION	SEEDLING ESTABLISHMENT	ESTABLISHMENT	PERCENT	Silene acaulis	FORB	37.2603	42.7397	se	9.49069	3	47.7778	54.4444	se	11.547	3	data from figure 5 - control vs 1+2+3 & control w+ vs control w0				1
347	37	INCREASE OF PRECIPITATION	SEEDLING ESTABLISHMENT	ESTABLISHMENT	PERCENT	﻿Epilobium angustifolium	FORB	4.26667	7.46667	se	5.54256	3	4.44444	4.44444	se	0	3	data from figure 5 - control vs 1+2+3 & control w+ vs control w0				1
347	38	INCREASE OF PRECIPITATION	SEEDLING ESTABLISHMENT	ESTABLISHMENT	PERCENT	﻿Festuca ovina	GRASS	26.6667	35.2	se	14.7802	3	18.8889	26.6667	se	13.4715	3	data from figure 5 - control vs 1+2+3 & control w+ vs control w0				1
347	39	INCREASE OF PRECIPITATION	SEEDLING ESTABLISHMENT	ESTABLISHMENT	PERCENT	﻿Deschampsia flexuosa	GRASS	61.8667	65.0667	se	5.54256	3	71.1111	78.8889	se	13.4715	3	data from figure 5 - control vs 1+2+3 & control w+ vs control w0				1
349	1	EARLY SNOWMELT	SEED DORMANCY / SEED BANK	GERMINATION	PERCENT	﻿Alnus incana	TREE	14.6789	16.5138	se	3.66972	4	18.3486	22.9358	se	9.17431	4	data from figure 3 - control - thick vs thin EARLY SNOWMELT				1
349	2	EARLY SNOWMELT	SEED DORMANCY / SEED BANK	GERMINATION	PERCENT	Astragalus frigidus	FORB	11.9266	17.4312	se	11.0092	4	13.7615	20.1835	se	12.844	4	data from figure 3 - control - thick vs thin EARLY SNOWMELT				1
349	3	EARLY SNOWMELT	SEED DORMANCY / SEED BANK	GERMINATION	PERCENT	Betula nana	SRHUB	64.2202	66.9725	se	5.50459	4	76.1468	78.8991	se	5.50459	4	data from figure 3 - control - thick vs thin EARLY SNOWMELT				1
349	4	EARLY SNOWMELT	SEED DORMANCY / SEED BANK	GERMINATION	PERCENT	Betula pubescens	TREE	22.9358	29.3578	se	12.844	4	17.4312	22.0183	se	9.17431	4	data from figure 3 - control - thick vs thin EARLY SNOWMELT				1
349	5	EARLY SNOWMELT	SEED DORMANCY / SEED BANK	GERMINATION	PERCENT	Betula pubescens	TREE	39.4495	43.1193	se	7.33945	4	41.2844	44.0367	se	5.50459	4	data from figure 3 - control - thick vs thin EARLY SNOWMELT				1
349	6	EARLY SNOWMELT	SEED DORMANCY / SEED BANK	GERMINATION	PERCENT	Calamagrostis lapponica	GRASS	28.4404	34.8624	se	12.844	4	28.4404	30.2752	se	3.66972	4	data from figure 3 - control - thick vs thin EARLY SNOWMELT				1
349	7	EARLY SNOWMELT	SEED DORMANCY / SEED BANK	GERMINATION	PERCENT	Calamagrostis purpurea	GRASS	5.50459	9.17431	se	7.33945	4	6.42202	10.0917	se	7.33945	4	data from figure 3 - control - thick vs thin EARLY SNOWMELT				1
349	8	EARLY SNOWMELT	SEED DORMANCY / SEED BANK	GERMINATION	PERCENT	Deschampsia flexuosa	GRASS	22.0183	27.5229	se	11.0092	4	22.0183	25.6881	se	7.33945	4	data from figure 3 - control - thick vs thin EARLY SNOWMELT				1
349	9	EARLY SNOWMELT	SEED DORMANCY / SEED BANK	GERMINATION	PERCENT	Dryas octopetala	SRHUB	34.8624	46.789	se	23.8532	4	35.7798	50.4587	se	29.3578	4	data from figure 3 - control - thick vs thin EARLY SNOWMELT				1
349	10	EARLY SNOWMELT	SEED DORMANCY / SEED BANK	GERMINATION	PERCENT	Epilobium angustifolium	FORB	93.578	96.3303	se	5.50459	4	85.3211	88.0734	se	5.50459	4	data from figure 3 - control - thick vs thin EARLY SNOWMELT				1
349	11	EARLY SNOWMELT	SEED DORMANCY / SEED BANK	GERMINATION	PERCENT	Festuca ovina	GRASS	26.6055	29.3578	se	5.50459	4	15.5963	18.3486	se	5.50459	4	data from figure 3 - control - thick vs thin EARLY SNOWMELT				1
349	12	EARLY SNOWMELT	SEED DORMANCY / SEED BANK	GERMINATION	PERCENT	Pinus sylvestris	TREE	86.2385	90.8257	se	9.17431	4	85.3211	89.9083	se	9.17431	4	data from figure 3 - control - thick vs thin EARLY SNOWMELT				1
349	13	EARLY SNOWMELT	SEED DORMANCY / SEED BANK	GERMINATION	PERCENT	Salix glauca	SRHUB	7.33945	13.7615	se	12.844	4	8.25688	11.9266	se	7.33945	4	data from figure 3 - control - thick vs thin EARLY SNOWMELT				1
349	14	EARLY SNOWMELT	SEED DORMANCY / SEED BANK	GERMINATION	PERCENT	Silene acaulis	FORB	56.8807	61.4679	se	9.17431	4	78.8991	82.5688	se	7.33945	4	data from figure 3 - control - thick vs thin EARLY SNOWMELT				1
349	15	EARLY SNOWMELT	SEED DORMANCY / SEED BANK	GERMINATION	PERCENT	Silene dioica	FORB	31.1927	34.8624	se	7.33945	4	24.7706	31.1927	se	12.844	4	data from figure 3 - control - thick vs thin EARLY SNOWMELT				1
349	16	EARLY SNOWMELT	SEED DORMANCY / SEED BANK	GERMINATION	PERCENT	Solidago virgaurea	FORB	23.8532	26.6055	se	5.50459	4	28.4404	30.2752	se	3.66972	4	data from figure 3 - control - thick vs thin EARLY SNOWMELT				1
349	17	EARLY SNOWMELT	SEED DORMANCY / SEED BANK	GERMINATION	PERCENT	Vaccinium myrtillus	SRHUB	18.3486	25.6881	se	14.6789	4	13.7615	15.5963	se	3.66972	4	data from figure 3 - control - thick vs thin EARLY SNOWMELT				1
349	18	EARLY SNOWMELT	SEED DORMANCY / SEED BANK	GERMINATION	PERCENT	Vaccinium uliginosum	SRHUB	47.7064	52.2936	se	9.17431	4	28.4404	33.945	se	11.0092	4	data from figure 3 - control - thick vs thin EARLY SNOWMELT				1
349	19	EARLY SNOWMELT	SEED DORMANCY / SEED BANK	GERMINATION	PERCENT	Vaccinium vitis-idaea	SRHUB	74.3119	81.6514	se	14.6789	4	73.3945	78.8991	se	11.0092	4	data from figure 3 - control - thick vs thin EARLY SNOWMELT				1
349	20	EARLY SNOWMELT	SEED DORMANCY / SEED BANK	GERMINATION	PERCENT	Vicia cracca	FORB	61.4679	67.8899	se	12.844	4	66.9725	75.2294	se	16.5138	4	data from figure 3 - control - thick vs thin EARLY SNOWMELT				1
349	69	WARMING TEMPERATURE	GERMINATION	GERMINATION	DAYS	Dryas octopetala	SRHUB	25.4206	26.9159	se	2.99065	4	20.9346	22.4299	se	2.99065	4	data from figure 4 - control vs 2.5°C	DATA FROM FIGURE 4 - CONTROL VS 2.5°C			1
349	70	WARMING TEMPERATURE	GERMINATION	GERMINATION	DAYS	Epilobium angustifolium	FORB	15.7009	16.4486	se	1.49533	4	11.215	13.4579	se	4.48598	4	data from figure 4 - control vs 2.5°C	DATA FROM FIGURE 4 - CONTROL VS 2.5°C			1
349	71	WARMING TEMPERATURE	GERMINATION	GERMINATION	DAYS	Festuca ovina	GRASS	31.4019	33.6449	se	4.48598	4	23.9252	26.9159	se	5.98131	4	data from figure 4 - control vs 2.5°C	DATA FROM FIGURE 4 - CONTROL VS 2.5°C			1
349	72	WARMING TEMPERATURE	GERMINATION	GERMINATION	DAYS	Pinus sylvestris	TREE	33.6449	35.1402	se	2.99065	4	25.4206	29.1589	se	7.47664	4	data from figure 4 - control vs 2.5°C	DATA FROM FIGURE 4 - CONTROL VS 2.5°C			1
349	73	WARMING TEMPERATURE	GERMINATION	GERMINATION	DAYS	Salix glauca	SRHUB	26.9159	27.6636	se	1.49533	4	34.3925	35.8879	se	2.99065	4	data from figure 4 - control vs 2.5°C	DATA FROM FIGURE 4 - CONTROL VS 2.5°C			1
349	74	WARMING TEMPERATURE	GERMINATION	GERMINATION	DAYS	Silene acaulis	FORB	32.1495	34.3925	se	4.48598	4	23.1776	26.1682	se	5.98131	4	data from figure 4 - control vs 2.5°C	DATA FROM FIGURE 4 - CONTROL VS 2.5°C			1
349	75	WARMING TEMPERATURE	GERMINATION	GERMINATION	DAYS	Silene dioica	FORB	24.6729	26.9159	se	4.48598	4	20.9346	23.1776	se	4.48598	4	data from figure 4 - control vs 2.5°C	DATA FROM FIGURE 4 - CONTROL VS 2.5°C			1
349	76	WARMING TEMPERATURE	GERMINATION	GERMINATION	DAYS	Solidago virgaurea	FORB	26.1682	27.6636	se	2.99065	4	20.1869	22.4299	se	4.48598	4	data from figure 4 - control vs 2.5°C	DATA FROM FIGURE 4 - CONTROL VS 2.5°C			1
349	77	WARMING TEMPERATURE	GERMINATION	GERMINATION	DAYS	Vaccinium myrtillus	SRHUB	68.0374	71.7757	se	7.47664	4	54.5794	56.8224	se	4.48598	4	data from figure 4 - control vs 2.5°C	DATA FROM FIGURE 4 - CONTROL VS 2.5°C			1
349	78	WARMING TEMPERATURE	GERMINATION	GERMINATION	DAYS	Vaccinium uliginosum	SRHUB	44.1121	46.3551	se	4.48598	4	35.1402	37.3832	se	4.48598	4	data from figure 4 - control vs 2.5°C	DATA FROM FIGURE 4 - CONTROL VS 2.5°C			1
349	79	WARMING TEMPERATURE	GERMINATION	GERMINATION	DAYS	Vaccinium vitis-idaea	SRHUB	76.2617	77.757	se	2.99065	4	61.3084	63.5514	se	4.48598	4	data from figure 4 - control vs 2.5°C	DATA FROM FIGURE 4 - CONTROL VS 2.5°C			1
349	80	WARMING TEMPERATURE	GERMINATION	GERMINATION	DAYS	Vicia cracca	FORB	36.6355	44.8598	se	16.4486	4	27.6636	30.6542	se	5.98131	4	data from figure 4 - control vs 2.5°C	DATA FROM FIGURE 4 - CONTROL VS 2.5°C			1
296	9	WARMING TEMPERATURE	GERMINATION	GERMINATION	DAYS	Poa laxa	GRASS	17.1642	17.5373	se	0.646288	3	13.1841	13.4328	se	0.430858	3	data from figure 4 - control vs +4°C	DATA FROM FIGURE 4 - CONTROL VS +4°C			1
296	10	WARMING TEMPERATURE	GERMINATION	GERMINATION	DAYS	Geum reptans	FORB	19.9005	20.6468	se	1.29258	3	14.4279	15.1741	se	1.29258	3	data from figure 4 - control vs +4°C	DATA FROM FIGURE 4 - CONTROL VS +4°C			1
296	11	WARMING TEMPERATURE	GERMINATION	GERMINATION	DAYS	Luzula alpinopilosa	GRASS	21.0199	21.0199	se	0	3	16.4179	17.1642	se	1.29258	3	data from figure 4 - control vs +4°C	DATA FROM FIGURE 4 - CONTROL VS +4°C			1
296	12	WARMING TEMPERATURE	GERMINATION	GERMINATION	DAYS	Veronica alpina	FORB	21.0199	21.0199	se	0	3	15.4229	15.796	se	0.646288	3	data from figure 4 - control vs +4°C	DATA FROM FIGURE 4 - CONTROL VS +4°C			1
296	13	WARMING TEMPERATURE	GERMINATION	GERMINATION	DAYS	Adenostyles leucophylla	FORB	23.2587	25.6219	se	4.09315	3	22.7612	23.1343	se	0.646288	3	data from figure 4 - control vs +4°C	DATA FROM FIGURE 4 - CONTROL VS +4°C			1
296	14	WARMING TEMPERATURE	GERMINATION	GERMINATION	DAYS	Doronicum clusii	FORB	4.60199	9.32836	se	8.18631	3	15.5473	16.2935	se	1.29258	3	data from figure 4 - control vs +4°C	DATA FROM FIGURE 4 - CONTROL VS +4°C			1
296	15	WARMING TEMPERATURE	GERMINATION	GERMINATION	DAYS	Cerastium pedunculatum	FORB	9.32836	11.5672	se	3.87773	3	11.6915	14.801	se	5.38573	3	data from figure 4 - control vs +4°C	DATA FROM FIGURE 4 - CONTROL VS +4°C			1
296	16	WARMING TEMPERATURE	GERMINATION	GERMINATION	DAYS	Oxyria dignya	FORB	21.393	23.2587	se	3.23144	3	9.20398	9.70149	se	0.861717	3	data from figure 4 - control vs +4°C	DATA FROM FIGURE 4 - CONTROL VS +4°C			1
349	41	EARLY SNOWMELT	SEED DORMANCY / SEED BANK	GERMINATION	DAYS	﻿Alnus incana	TREE	38.1308	41.8692	se	7.47664	4	35.8879	36.6355	se	1.49533	4	data from figure 4 - control - thick vs thin EARLY SNOWMELT				1
349	42	EARLY SNOWMELT	SEED DORMANCY / SEED BANK	GERMINATION	DAYS	Astragalus frigidus	FORB	56.0748	75.514	se	38.8785	4	50.8411	68.0374	se	34.3925	4	data from figure 4 - control - thick vs thin EARLY SNOWMELT				1
349	43	EARLY SNOWMELT	SEED DORMANCY / SEED BANK	GERMINATION	DAYS	Betula nana	SRHUB	44.8598	46.3551	se	2.99065	4	44.1121	47.1028	se	5.98131	4	data from figure 4 - control - thick vs thin EARLY SNOWMELT				1
349	44	EARLY SNOWMELT	SEED DORMANCY / SEED BANK	GERMINATION	DAYS	Betula pubescens	TREE	37.3832	40.3738	se	5.98131	4	38.1308	41.1215	se	5.98131	4	data from figure 4 - control - thick vs thin EARLY SNOWMELT				1
349	45	EARLY SNOWMELT	SEED DORMANCY / SEED BANK	GERMINATION	DAYS	Betula pubescens	TREE	34.717	36.2264	se	3.01887	4	34.717	36.9811	se	4.5283	4	data from figure 4 - control - thick vs thin EARLY SNOWMELT				1
349	46	EARLY SNOWMELT	SEED DORMANCY / SEED BANK	GERMINATION	DAYS	Calamagrostis lapponica	GRASS	28.6792	30.9434	se	4.5283	4	27.9245	29.434	se	3.01887	4	data from figure 4 - control - thick vs thin EARLY SNOWMELT				1
349	47	EARLY SNOWMELT	SEED DORMANCY / SEED BANK	GERMINATION	DAYS	Calamagrostis purpurea	GRASS	40.7547	42.2642	se	3.01887	4	35.4717	38.4906	se	6.03774	4	data from figure 4 - control - thick vs thin EARLY SNOWMELT				1
349	48	EARLY SNOWMELT	SEED DORMANCY / SEED BANK	GERMINATION	DAYS	Deschampsia flexuosa	GRASS	38.4906	39.2453	se	1.50943	4	40	42.2642	se	4.5283	4	data from figure 4 - control - thick vs thin EARLY SNOWMELT				1
349	49	EARLY SNOWMELT	SEED DORMANCY / SEED BANK	GERMINATION	DAYS	Dryas octopetala	SRHUB	25.4206	26.9159	se	2.99065	4	32.1495	33.6449	se	2.99065	4	data from figure 4 - control - thick vs thin EARLY SNOWMELT				1
349	50	EARLY SNOWMELT	SEED DORMANCY / SEED BANK	GERMINATION	DAYS	Epilobium angustifolium	FORB	15.7009	16.4486	se	1.49533	4	20.1869	20.9346	se	1.49533	4	data from figure 4 - control - thick vs thin EARLY SNOWMELT				1
349	51	EARLY SNOWMELT	SEED DORMANCY / SEED BANK	GERMINATION	DAYS	Festuca ovina	GRASS	31.4019	33.6449	se	4.48598	4	30.6542	31.4019	se	1.49533	4	data from figure 4 - control - thick vs thin EARLY SNOWMELT				1
349	52	EARLY SNOWMELT	SEED DORMANCY / SEED BANK	GERMINATION	DAYS	Pinus sylvestris	TREE	33.6449	35.1402	se	2.99065	4	36.6355	38.1308	se	2.99065	4	data from figure 4 - control - thick vs thin EARLY SNOWMELT				1
349	53	EARLY SNOWMELT	SEED DORMANCY / SEED BANK	GERMINATION	DAYS	Salix glauca	SRHUB	26.9159	27.6636	se	1.49533	4	25.4206	27.6636	se	4.48598	4	data from figure 4 - control - thick vs thin EARLY SNOWMELT				1
349	54	EARLY SNOWMELT	SEED DORMANCY / SEED BANK	GERMINATION	DAYS	Silene acaulis	FORB	32.1495	34.3925	se	4.48598	4	25.4206	26.1682	se	1.49533	4	data from figure 4 - control - thick vs thin EARLY SNOWMELT				1
349	55	EARLY SNOWMELT	SEED DORMANCY / SEED BANK	GERMINATION	DAYS	Silene dioica	FORB	24.6729	26.9159	se	4.48598	4	40.3738	42.6168	se	4.48598	4	data from figure 4 - control - thick vs thin EARLY SNOWMELT				1
349	56	EARLY SNOWMELT	SEED DORMANCY / SEED BANK	GERMINATION	DAYS	Solidago virgaurea	FORB	26.1682	27.6636	se	2.99065	4	26.1682	28.4112	se	4.48598	4	data from figure 4 - control - thick vs thin EARLY SNOWMELT				1
349	57	EARLY SNOWMELT	SEED DORMANCY / SEED BANK	GERMINATION	DAYS	Vaccinium myrtillus	SRHUB	68.0374	71.7757	se	7.47664	4	80.7477	85.2336	se	8.97196	4	data from figure 4 - control - thick vs thin EARLY SNOWMELT				1
349	58	EARLY SNOWMELT	SEED DORMANCY / SEED BANK	GERMINATION	DAYS	Vaccinium uliginosum	SRHUB	44.1121	46.3551	se	4.48598	4	44.1121	47.1028	se	5.98131	4	data from figure 4 - control - thick vs thin EARLY SNOWMELT				1
349	59	EARLY SNOWMELT	SEED DORMANCY / SEED BANK	GERMINATION	DAYS	Vaccinium vitis-idaea	SRHUB	76.2617	77.757	se	2.99065	4	76.2617	79.2523	se	5.98131	4	data from figure 4 - control - thick vs thin EARLY SNOWMELT				1
349	60	EARLY SNOWMELT	SEED DORMANCY / SEED BANK	GERMINATION	DAYS	Vicia cracca	FORB	36.6355	44.8598	se	16.4486	4	41.8692	44.8598	se	5.98131	4	data from figure 4 - control - thick vs thin EARLY SNOWMELT				1
144	4	WARMING TEMPERATURE	GERMINATION	GERMINATION	DAYS	Colobanthus quitenses	FORB	6.2	6.9	se	1.56525	5	6.2	6.9	se	1.56525	5	data form table 2 - 5/2 - 10 ° VS 15°	DATA FORM TABLE 2 - 5/2 - 10 ° VS 15°			1
165	13	WARMING TEMPERATURE	GERMINATION	GERMINATION	DAYS	Cerastium cerastoides	FORB	12.1154	12.3077	se	0.333087	3	8.07692	8.46154	se	0.666173	3	data from figure 1b- control - 10 °C vs 15°C	DATA FROM FIGURE 1B- CONTROL - 10 °C VS 15°C			1
165	14	WARMING TEMPERATURE	GERMINATION	GERMINATION	DAYS	Leucanthemopsis alpina	FORB	24.4231	25.5769	se	1.99852	3	15.5769	17.3077	se	2.99778	3	data from figure 1b- control - 10 °C vs 15°C	DATA FROM FIGURE 1B- CONTROL - 10 °C VS 15°C			1
165	15	WARMING TEMPERATURE	GERMINATION	GERMINATION	DAYS	Veronica alpina	FORB	21.5385	23.0769	se	2.66469	3	10.7692	11.5385	se	1.33235	3	data from figure 1b- control - 10 °C vs 15°C	DATA FROM FIGURE 1B- CONTROL - 10 °C VS 15°C			1
325	1	WARMING TEMPERATURE	SEED MADURATION	GERMINATION	PERCENT	Dryas integrifolia	FORB	0	-	sd	0	37	33	-	sd	27	37	data form table 5 - dry willo site	DATA FORM TABLE 5 - DRY WILLO SITE			1
325	2	WARMING TEMPERATURE	SEED MADURATION	GERMINATION	PERCENT	Salix artica	SRHUB	58	-	sd	17	37	78	-	sd	20	37	data form table 5 - dry willo site	DATA FORM TABLE 5 - DRY WILLO SITE			1
325	3	WARMING TEMPERATURE	SEED MADURATION	GERMINATION	PERCENT	Papaver radicatum	FORB	27	-	sd	20	37	55	-	sd	25	37	data form table 5 - dry willo site	DATA FORM TABLE 5 - DRY WILLO SITE			1
325	4	WARMING TEMPERATURE	SEED MADURATION	GERMINATION	PERCENT	Festuca brachyphylla	GRASS	1	-	sd	1	37	19	-	sd	14	37	data form table 5 - dry willo site	DATA FORM TABLE 5 - DRY WILLO SITE			1
325	5	WARMING TEMPERATURE	SEED MADURATION	GERMINATION	PERCENT	Eriophorum angustifolium	GRASS	13	-	sd	7	37	24	-	sd	14	37	data form table 5 - dry willo site	DATA FORM TABLE 5 - DRY WILLO SITE			1
695	1	WARMING TEMPERATURE	SEED MADURATION	GERMINATION	PERCENT	Dryas octopetala	SRHUB	5.4	1.91	se	4.67853	6	13	3.26	se	7.98534	6	data from table 2	DATA FROM TABLE 2			1
144	1	WARMING TEMPERATURE	SEED MADURATION	GERMINATION	PERCENT	Colobanthus quitenses	FORB	96	97.87	se	4.18145	5	72	76.9	se	10.9567	5	data form table 2 - 5/2 (control) vs 11/5 (cc) at 10°C	DATA FORM TABLE 2 - 5/2 (CONTROL) VS 11/5 (CC) AT 10°C			1
165	1	WARMING TEMPERATURE	SEED MADURATION	GERMINATION	PERCENT	Cerastium cerastoides	FORB	75	83.3333	se	14.4338	3	80.1282	83.9744	se	6.66173	3	data from figure 1a- control vs warmed seeds at 10 °C	DATA FROM FIGURE 1A- CONTROL VS WARMED SEEDS AT 10 °C			1
165	2	WARMING TEMPERATURE	SEED MADURATION	GERMINATION	PERCENT	Leucanthemopsis alpina	FORB	7.69231	15.3846	se	13.3235	3	7.69231	12.8205	se	8.88231	3	data from figure 1a- control vs warmed seeds at 10 °C	DATA FROM FIGURE 1A- CONTROL VS WARMED SEEDS AT 10 °C			1
165	3	WARMING TEMPERATURE	SEED MADURATION	GERMINATION	PERCENT	Veronica alpina	FORB	73.7179	83.3333	se	16.6543	3	48.7179	73.0769	se	42.191	3	data from figure 1a- control vs warmed seeds at 10 °C	DATA FROM FIGURE 1A- CONTROL VS WARMED SEEDS AT 10 °C			1
349	34	WARMING TEMPERATURE	GERMINATION	GERMINATION	PERCENT	Silene acaulis	FORB	56.8807	61.4679	se	9.17431	4	49.0909	53.6364	se	9.09091	4	data from figure 3 - control vs 2.5°C	DATA FROM FIGURE 3 - CONTROL VS 2.5°C			1
349	35	WARMING TEMPERATURE	GERMINATION	GERMINATION	PERCENT	Silene dioica	FORB	31.1927	34.8624	se	7.33945	4	44.5455	48.1818	se	7.27273	4	data from figure 3 - control vs 2.5°C	DATA FROM FIGURE 3 - CONTROL VS 2.5°C			1
349	36	WARMING TEMPERATURE	GERMINATION	GERMINATION	PERCENT	Solidago virgaurea	FORB	23.8532	26.6055	se	5.50459	4	25.4545	32.7273	se	14.5455	4	data from figure 3 - control vs 2.5°C	DATA FROM FIGURE 3 - CONTROL VS 2.5°C			1
296	2	WARMING TEMPERATURE	GERMINATION	GERMINATION	PERCENT	Geum reptans	FORB	76.7147	83.5734	se	11.8796	3	99.8628	99.87	se	0.0124261	3	data from figure 3 - control vs +4°C	DATA FROM FIGURE 3 - CONTROL VS +4°C			1
296	4	WARMING TEMPERATURE	GERMINATION	GERMINATION	PERCENT	Veronica alpina	FORB	96.0048	99.4342	se	5.93982	3	99.8628	99.8628	se	0	3	data from figure 3 - control vs +4°C	DATA FROM FIGURE 3 - CONTROL VS +4°C			1
296	5	WARMING TEMPERATURE	GERMINATION	GERMINATION	PERCENT	Adenostyles leucophylla	FORB	97.2908	99.4342	se	3.71239	3	99.8628	99.8628	se	0	3	data from figure 3 - control vs +4°C	DATA FROM FIGURE 3 - CONTROL VS +4°C			1
296	6	WARMING TEMPERATURE	GERMINATION	GERMINATION	PERCENT	Doronicum clusii	FORB	78.4294	84.4307	se	10.3947	3	99.8628	99.8628	se	0	3	data from figure 3 - control vs +4°C	DATA FROM FIGURE 3 - CONTROL VS +4°C			1
296	7	WARMING TEMPERATURE	GERMINATION	GERMINATION	PERCENT	Cerastium pedunculatum	FORB	40.2778	48.8512	se	14.8495	3	80.5727	87.8601	se	12.6221	3	data from figure 3 - control vs +4°C	DATA FROM FIGURE 3 - CONTROL VS +4°C			1
296	8	WARMING TEMPERATURE	GERMINATION	GERMINATION	PERCENT	Oxyria dignya	FORB	38.9918	45.4218	se	11.1372	3	69.856	80.5727	se	18.5619	3	data from figure 3 - control vs +4°C	DATA FROM FIGURE 3 - CONTROL VS +4°C			1
347	6	WARMING TEMPERATURE	GERMINATION	GERMINATION	PERCENT	Silene acaulis	FORB	39.4521	41.6438	se	3.79628	3	25.2055	28.4932	se	5.69441	3	data from figure 5 - control vs 1+2+3 & control w+ vs control w0	DATA FROM FIGURE 5 - CONTROL VS 1+2+3 & CONTROL W+ VS CONTROL W0			1
347	7	WARMING TEMPERATURE	GERMINATION	GERMINATION	PERCENT	﻿Epilobium angustifolium	FORB	12.973	12.973	se	0	3	0	0	se	0	3	data from figure 5 - control vs 1+2+3 & control w+ vs control w0	DATA FROM FIGURE 5 - CONTROL VS 1+2+3 & CONTROL W+ VS CONTROL W0			1
144	3	WARMING TEMPERATURE	GERMINATION	GERMINATION	PERCENT	Colobanthus quitenses	FORB	96	97.87	se	4.18145	5	82	91.14	se	20.4377	5	data form table 2 - 5/2 - 10 ° VS 15°	DATA FORM TABLE 2 - 5/2 - 10 ° VS 15°			1
165	10	WARMING TEMPERATURE	GERMINATION	GERMINATION	PERCENT	Cerastium cerastoides	FORB	75	83.3333	se	14.4338	3	93.5897	98.7179	se	8.88231	3	data from figure 1b- control vs warmed seeds at 10 °C	DATA FROM FIGURE 1B- CONTROL VS WARMED SEEDS AT 10 °C			1
165	11	WARMING TEMPERATURE	GERMINATION	GERMINATION	PERCENT	Leucanthemopsis alpina	FORB	7.69231	15.3846	se	13.3235	3	8.33333	13.4615	se	8.88231	3	data from figure 1b- control vs warmed seeds at 10 °C	DATA FROM FIGURE 1B- CONTROL VS WARMED SEEDS AT 10 °C			1
165	12	WARMING TEMPERATURE	GERMINATION	GERMINATION	PERCENT	Veronica alpina	FORB	73.7179	83.3333	se	16.6543	3	95.5128	98.7179	se	5.55144	3	data from figure 1b- control vs warmed seeds at 10 °C	DATA FROM FIGURE 1B- CONTROL VS WARMED SEEDS AT 10 °C			1
349	26	WARMING TEMPERATURE	GERMINATION	GERMINATION	PERCENT	Calamagrostis lapponica	GRASS	28.4404	34.8624	se	12.844	4	31.1927	34.8624	se	7.33945	4	data from figure 3 - control vs 2.5°C	DATA FROM FIGURE 3 - CONTROL VS 2.5°C			2
349	27	WARMING TEMPERATURE	GERMINATION	GERMINATION	PERCENT	Calamagrostis purpurea	GRASS	5.50459	9.17431	se	7.33945	4	9.17431	11.9266	se	5.50459	4	data from figure 3 - control vs 2.5°C	DATA FROM FIGURE 3 - CONTROL VS 2.5°C			2
349	28	WARMING TEMPERATURE	GERMINATION	GERMINATION	PERCENT	Deschampsia flexuosa	GRASS	22.0183	27.5229	se	11.0092	4	27.5229	35.7798	se	16.5138	4	data from figure 3 - control vs 2.5°C	DATA FROM FIGURE 3 - CONTROL VS 2.5°C			2
349	31	WARMING TEMPERATURE	GERMINATION	GERMINATION	PERCENT	Festuca ovina	GRASS	26.6055	29.3578	se	5.50459	4	14.6789	17.4312	se	5.50459	4	data from figure 3 - control vs 2.5°C	DATA FROM FIGURE 3 - CONTROL VS 2.5°C			2
296	1	WARMING TEMPERATURE	GERMINATION	GERMINATION	PERCENT	Poa laxa	GRASS	23.9883	28.7037	se	8.16725	3	10.6996	16.2723	se	9.6522	3	data from figure 3 - control vs +4°C	DATA FROM FIGURE 3 - CONTROL VS +4°C			2
296	3	WARMING TEMPERATURE	GERMINATION	GERMINATION	PERCENT	Luzula alpinopilosa	GRASS	71.9993	81.43	se	16.3345	3	87.0027	94.7188	se	13.3646	3	data from figure 3 - control vs +4°C	DATA FROM FIGURE 3 - CONTROL VS +4°C			2
347	8	WARMING TEMPERATURE	GERMINATION	GERMINATION	PERCENT	﻿Festuca ovina	GRASS	27.027	27.027	se	0	3	20.5405	20.5405	se	0	3	data from figure 5 - control vs 1+2+3 & control w+ vs control w0	DATA FROM FIGURE 5 - CONTROL VS 1+2+3 & CONTROL W+ VS CONTROL W0			2
347	9	WARMING TEMPERATURE	GERMINATION	GERMINATION	PERCENT	﻿Deschampsia flexuosa	GRASS	63.7838	64.8649	se	1.87249	3	43.2432	46.4865	se	5.61746	3	data from figure 5 - control vs 1+2+3 & control w+ vs control w0	DATA FROM FIGURE 5 - CONTROL VS 1+2+3 & CONTROL W+ VS CONTROL W0			2
347	5	WARMING TEMPERATURE	GERMINATION	GERMINATION	PERCENT	Dryas octopetala	SRHUB	17.5342	19.726	se	3.79628	3	3.28767	5.47945	se	3.79628	3	data from figure 5 - control vs 1+2+3 & control w+ vs control w0	DATA FROM FIGURE 5 - CONTROL VS 1+2+3 & CONTROL W+ VS CONTROL W0			3
408	1	WARMING TEMPERATURE	GERMINATION	GERMINATION	PERCENT	Alnus crispa	SRHUB	2.21311	2.95082	se	1.47541	4	4.67213	5.81967	se	2.29508	4	data from figure 1	DATA FROM FIGURE 1			3
349	23	WARMING TEMPERATURE	GERMINATION	GERMINATION	PERCENT	Betula nana	SRHUB	64.2202	66.9725	se	5.50459	4	68.8073	73.3945	se	9.17431	4	data from figure 3 - control vs 2.5°C	DATA FROM FIGURE 3 - CONTROL VS 2.5°C			3
349	29	WARMING TEMPERATURE	GERMINATION	GERMINATION	PERCENT	Dryas octopetala	SRHUB	34.8624	46.789	se	23.8532	4	49.5413	56.8807	se	14.6789	4	data from figure 3 - control vs 2.5°C	DATA FROM FIGURE 3 - CONTROL VS 2.5°C			3
349	33	WARMING TEMPERATURE	GERMINATION	GERMINATION	PERCENT	Salix glauca	SRHUB	7.33945	13.7615	se	12.844	4	8.18182	12.7273	se	9.09091	4	data from figure 3 - control vs 2.5°C	DATA FROM FIGURE 3 - CONTROL VS 2.5°C			3
349	37	WARMING TEMPERATURE	GERMINATION	GERMINATION	PERCENT	Vaccinium myrtillus	SRHUB	18.3486	25.6881	se	14.6789	4	35.7798	38.5321	se	5.50459	4	data from figure 3 - control vs 2.5°C	DATA FROM FIGURE 3 - CONTROL VS 2.5°C			3
349	38	WARMING TEMPERATURE	GERMINATION	GERMINATION	PERCENT	Vaccinium uliginosum	SRHUB	47.7064	52.2936	se	9.17431	4	50.4587	55.0459	se	9.17431	4	data from figure 3 - control vs 2.5°C	DATA FROM FIGURE 3 - CONTROL VS 2.5°C			3
349	39	WARMING TEMPERATURE	GERMINATION	GERMINATION	PERCENT	Vaccinium vitis-idaea	SRHUB	74.3119	81.6514	se	14.6789	4	78.8991	82.5688	se	7.33945	4	data from figure 3 - control vs 2.5°C	DATA FROM FIGURE 3 - CONTROL VS 2.5°C			3
347	4	WARMING TEMPERATURE	GERMINATION	GERMINATION	PERCENT	﻿Vaccinium vitis-idaea	SRHUB	12.0548	12.0548	se	0	3	5.47945	5.47945	se	0	3	data from figure 5 - control vs 1+2+3 & control w+ vs control w0	DATA FROM FIGURE 5 - CONTROL VS 1+2+3 & CONTROL W+ VS CONTROL W0			3
118	3	WARMING TEMPERATURE + INCREASE OF PRECIPITATION	GERMINATION	GERMINATION	PERCENT	Pinus flexis	TREE	5.86	7.1	se	2.77272	5	6.19	7.2	se	2.25843	5	data from figure 2 - high elevation provenance	DATA FROM FIGURE 2 - HIGH ELEVATION PROVENANCE			4
118	4	WARMING TEMPERATURE + INCREASE OF PRECIPITATION	GERMINATION	GERMINATION	PERCENT	Pinus engelmannii	TREE	7.2	11.4	se	9.39149	5	4.6	5.5	se	2.01246	5	data from figure 2 - high elevation provenance	DATA FROM FIGURE 2 - HIGH ELEVATION PROVENANCE			4
408	2	WARMING TEMPERATURE	GERMINATION	GERMINATION	PERCENT	Betula papyrifera	TREE	5.57377	6.47541	se	1.80328	4	11.8033	14.6721	se	5.7377	4	data from figure 1	DATA FROM FIGURE 1			4
408	3	WARMING TEMPERATURE	GERMINATION	GERMINATION	PERCENT	Picea gauca	TREE	7.21311	8.31967	se	2.21311	4	19.5082	27.9508	se	16.8852	4	data from figure 1	DATA FROM FIGURE 1			4
408	4	WARMING TEMPERATURE	GERMINATION	GERMINATION	PERCENT	Populus balsamifera	TREE	1.88525	3.03279	se	2.29508	4	3.19672	5.40984	se	4.42623	4	data from figure 1	DATA FROM FIGURE 1			4
408	5	WARMING TEMPERATURE	GERMINATION	GERMINATION	PERCENT	Populus tremuloides	TREE	1.39344	1.88525	se	0.983607	4	3.03279	4.59016	se	3.11475	4	data from figure 1	DATA FROM FIGURE 1			4
118	1	WARMING TEMPERATURE	GERMINATION	GERMINATION	PERCENT	Pinus flexis	TREE	5.86	7.1	se	2.77272	5	6.2	8.09	se	4.22617	5	data from figure 2 - high elevation provenance	DATA FROM FIGURE 2 - HIGH ELEVATION PROVENANCE			4
118	2	WARMING TEMPERATURE	GERMINATION	GERMINATION	PERCENT	Pinus engelmannii	TREE	7.2	11.4	se	9.39149	5	2.06	4.29	se	4.98643	5	data from figure 2 - high elevation provenance	DATA FROM FIGURE 2 - HIGH ELEVATION PROVENANCE			4
347	24	INCREASE OF PRECIPITATION	GERMINATION	GERMINATION	PERCENT	﻿Vaccinium vitis-idaea	SRHUB	12.0548	12.0548	se	0	3	0	0	se	0	3	data from figure 5 - control vs 1+2+3 & control w+ vs control w0				4
188	11	INCREASE OF PRECIPITATION	GERMINATION	GERMINATION	PERCENT	Larix decidua	TREE	0.1	0.14	sd	0.04	3	1.62	2.4	sd	0.78	3					4
188	12	INCREASE OF PRECIPITATION	GERMINATION	GERMINATION	PERCENT	Picea abies	TREE	0.17	0.27	sd	0.1	3	1.86	3.23	sd	1.37	3					4
188	13	INCREASE OF PRECIPITATION	GERMINATION	GERMINATION	PERCENT	Pinus cembra	TREE	0.53	0.71	sd	0.18	3	0.41	0.5	sd	0.09	3					4
188	14	INCREASE OF PRECIPITATION	GERMINATION	GERMINATION	PERCENT	Pinus unciata	TREE	0.31	0.47	sd	0.16	3	0.27	0.34	sd	0.07	3					4
188	15	INCREASE OF PRECIPITATION	GERMINATION	GERMINATION	PERCENT	Sorbus aucuparia	TREE	0.071	0.13	sd	0.059	3	0.085	0.14	sd	0.055	3					4
347	21	INCREASE OF PRECIPITATION	GERMINATION	GERMINATION	PERCENT	Pinus sylvestris	TREE	81.0667	84.2667	se	5.54256	3	58.3784	65.9459	se	13.1074	3	data from figure 5 - control vs 1+2+3 & control w+ vs control w0				4
347	22	INCREASE OF PRECIPITATION	GERMINATION	GERMINATION	PERCENT	Betula pubescens subsp. pubescens	TREE	7.46667	9.6	se	3.69504	3	7.56757	9.72973	se	3.74497	3	data from figure 5 - control vs 1+2+3 & control w+ vs control w0				4
347	23	INCREASE OF PRECIPITATION	GERMINATION	GERMINATION	PERCENT	Betula pubescens subsp. czerepanovii	TREE	14.9333	14.9333	se	0	3	6.48649	8.64865	se	3.74497	3	data from figure 5 - control vs 1+2+3 & control w+ vs control w0				4
347	34	INCREASE OF PRECIPITATION	SEEDLING ESTABLISHMENT	ESTABLISHMENT	PERCENT	﻿Vaccinium vitis-idaea	SRHUB	12.0548	18.6301	se	11.3888	3	0	0	se	0	3	data from figure 5 - control vs 1+2+3 & control w+ vs control w0				4
188	16	INCREASE OF PRECIPITATION	SEEDLING SURVIVAL	SURVIVAL	PERCENT	Larix decidua	TREE	0.37	0.5	sd	0.13	3	0.55	0.77	sd	0.22	3					4
188	17	INCREASE OF PRECIPITATION	SEEDLING SURVIVAL	SURVIVAL	PERCENT	Picea abies	TREE	0.55	0.72	sd	0.17	3	0.72	0.78	sd	0.06	3					4
188	18	INCREASE OF PRECIPITATION	SEEDLING SURVIVAL	SURVIVAL	PERCENT	Pinus cembra	TREE	0.98	1.01	sd	0.03	3	0.73	0.98	sd	0.25	3					4
188	19	INCREASE OF PRECIPITATION	SEEDLING SURVIVAL	SURVIVAL	PERCENT	Pinus unciata	TREE	0.55	0.62	sd	0.07	3	0.71	0.75	sd	0.04	3					4
188	20	INCREASE OF PRECIPITATION	SEEDLING SURVIVAL	SURVIVAL	PERCENT	Sorbus aucuparia	TREE	0.47	0.86	sd	0.39	3	0.57	0.66	sd	0.09	3					4
347	31	INCREASE OF PRECIPITATION	SEEDLING ESTABLISHMENT	ESTABLISHMENT	PERCENT	Pinus sylvestris	TREE	76.8	83.2	se	11.0851	3	50.8108	65.9459	se	26.2148	3	data from figure 5 - control vs 1+2+3 & control w+ vs control w0				4
347	32	INCREASE OF PRECIPITATION	SEEDLING ESTABLISHMENT	ESTABLISHMENT	PERCENT	Betula pubescens subsp. pubescens	TREE	5.33333	5.33333	se	0	3	6.48649	7.56757	se	1.87249	3	data from figure 5 - control vs 1+2+3 & control w+ vs control w0				4
347	33	INCREASE OF PRECIPITATION	SEEDLING ESTABLISHMENT	ESTABLISHMENT	PERCENT	Betula pubescens subsp. czerepanovii	TREE	13.8667	16	se	3.69504	3	4.32432	4.32432	se	0	3	data from figure 5 - control vs 1+2+3 & control w+ vs control w0				4
188	1	WARMING TEMPERATURE	GERMINATION	GERMINATION	PERCENT	Larix decidua	TREE	0.1	0.14	sd	0.04	3	0.082	0.11	sd	0.028	3					4
188	2	WARMING TEMPERATURE	GERMINATION	GERMINATION	PERCENT	Picea abies	TREE	0.17	0.27	sd	0.1	3	0.28	0.38	sd	0.1	3					4
188	3	WARMING TEMPERATURE	GERMINATION	GERMINATION	PERCENT	Pinus cembra	TREE	0.53	0.71	sd	0.18	3	0.4	0.4	sd	0	3					4
827	1	EARLY SNOWMELT	SEEDLING ESTABLISHMENT	SURVIVAL	NO. OF SEEDLINGS	Larix decidua	TREE	6.7	7.8	sd	1.1	4	7.02	7.56	sd	0.54	4	data from figure 5 control - early(ccl) vs late snowmelt (control for us)				4
827	2	EARLY SNOWMELT	SEEDLING ESTABLISHMENT	SURVIVAL	NO. OF SEEDLINGS	Picea abies	TREE	5.25	6.46	sd	1.21	4	5.9	6.6	sd	0.7	4	data from figure 5 control - early(ccl) vs late snowmelt (control for us)				4
827	3	EARLY SNOWMELT	SEEDLING ESTABLISHMENT	SURVIVAL	NO. OF SEEDLINGS	Pinus cembra	TREE	7.51	8.14	sd	0.63	4	8.4	9.07	sd	0.67	4	data from figure 5 control - early(ccl) vs late snowmelt (control for us)				4
827	4	EARLY SNOWMELT	SEEDLING ESTABLISHMENT	SURVIVAL	NO. OF SEEDLINGS	Sorbus aucuparia	TREE	7.44	7.54	sd	0.1	4	7.24	7.9	sd	0.66	4	data from figure 5 control - early(ccl) vs late snowmelt (control for us)				4
188	4	WARMING TEMPERATURE	GERMINATION	GERMINATION	PERCENT	Pinus unciata	TREE	0.31	0.47	sd	0.16	3	0.32	0.41	sd	0.09	3					4
188	5	WARMING TEMPERATURE	GERMINATION	GERMINATION	PERCENT	Sorbus aucuparia	TREE	0.071	0.13	sd	0.059	3	0.057	0.082	sd	0.025	3					4
349	21	WARMING TEMPERATURE	GERMINATION	GERMINATION	PERCENT	﻿Alnus incana	TREE	14.6789	16.5138	se	3.66972	4	15.5963	19.2661	se	7.33945	4	data from figure 3 - control - thick vs thin EARLY SNOWMELT	DATA FROM FIGURE 3 - CONTROL - THICK VS THIN EARLY SNOWMELT			4
349	24	WARMING TEMPERATURE	GERMINATION	GERMINATION	PERCENT	Betula pubescens	TREE	22.9358	29.3578	se	12.844	4	17.4312	22.0183	se	9.17431	4	data from figure 3 - control vs 2.5°C	DATA FROM FIGURE 3 - CONTROL VS 2.5°C			4
827	9	EARLY SNOWMELT + WARMING TEMPERATURE	SEEDLING ESTABLISHMENT	SURVIVAL	NO. OF SEEDLINGS	Larix decidua	TREE	6.23	6.23	sd	0	4	6.48	8	sd	1.52	4	data from figure 5 - early vs late - warming				4
827	10	EARLY SNOWMELT + WARMING TEMPERATURE	SEEDLING ESTABLISHMENT	SURVIVAL	NO. OF SEEDLINGS	Picea abies	TREE	5.7	6.9	sd	1.2	4	5.7	6.8	sd	1.1	4	data from figure 5 - early vs late - warming				4
827	11	EARLY SNOWMELT + WARMING TEMPERATURE	SEEDLING ESTABLISHMENT	SURVIVAL	NO. OF SEEDLINGS	Pinus cembra	TREE	7.51	8.34	sd	0.83	4	8.9	9.3	sd	0.4	4	data from figure 5 - early vs late - warming				4
827	12	EARLY SNOWMELT + WARMING TEMPERATURE	SEEDLING ESTABLISHMENT	SURVIVAL	NO. OF SEEDLINGS	Sorbus aucuparia	TREE	8.03	8.37	sd	0.34	4	6.5	7.3	sd	0.8	4	data from figure 5 - early vs late - warming				4
314	1	EARLY SNOWMELT	SEED MADURATION	GERMINATION	PERCENT	Cassiope tetragona	SRHUB	37	45	se	26.533	11	39	46	se	23.2164	11	data from figure 4 - fenced vs control				4
349	25	WARMING TEMPERATURE	GERMINATION	GERMINATION	PERCENT	Betula pubescens	TREE	39.4495	43.1193	se	7.33945	4	34.8624	37.6147	se	5.50459	4	data from figure 3 - control vs 2.5°C	DATA FROM FIGURE 3 - CONTROL VS 2.5°C			4
335	1	EARLY SNOWMELT	SEED DORMANCY / SEED BANK	GERMINATION	PERCENT	Bistorta vivipara	FORB	66.7925	72.4528	se	19.6081	12	85.283	88.6792	se	11.7649	12	data form figure 7 - late (control for us) vs early (cc for us)				4
335	2	EARLY SNOWMELT	SEED DORMANCY / SEED BANK	GERMINATION	PERCENT	Salix polaris	SRHUB	55.0943	60	se	16.9937	12	57.3585	62.6415	se	18.3009	12	data form figure 7 - late (control for us) vs early (cc for us)				4
335	3	EARLY SNOWMELT	SEED DORMANCY / SEED BANK	GERMINATION	PERCENT	Luzula arctuata	GRASS	26.7925	38.1132	se	39.2162	12	35.4717	46.7925	se	39.2162	12	data form figure 7 - late (control for us) vs early (cc for us)				4
335	4	EARLY SNOWMELT	SEED DORMANCY / SEED BANK	GERMINATION	PERCENT	Dryas octopetala	SRHUB	0.377358	1.50943	se	3.92162	12	8.67925	11.6981	se	10.4577	12	data form figure 7 - late (control for us) vs early (cc for us)				4
349	32	WARMING TEMPERATURE	GERMINATION	GERMINATION	PERCENT	Pinus sylvestris	TREE	86.2385	90.8257	se	9.17431	4	92.6606	99	se	12.6789	4	data from figure 3 - control vs 2.5°C	DATA FROM FIGURE 3 - CONTROL VS 2.5°C			4
347	1	WARMING TEMPERATURE	GERMINATION	GERMINATION	PERCENT	Pinus sylvestris	TREE	81.0667	84.2667	se	5.54256	3	29.8667	30.9333	se	1.84752	3	data from figure 5 - control vs 1+2+3 & control w+ vs control w0	DATA FROM FIGURE 5 - CONTROL VS 1+2+3 & CONTROL W+ VS CONTROL W0			4
347	2	WARMING TEMPERATURE	GERMINATION	GERMINATION	PERCENT	Betula pubescens subsp. pubescens	TREE	7.46667	9.6	se	3.69504	3	4.26667	4.26667	se	0	3	data from figure 5 - control vs 1+2+3 & control w+ vs control w0	DATA FROM FIGURE 5 - CONTROL VS 1+2+3 & CONTROL W+ VS CONTROL W0			4
347	3	WARMING TEMPERATURE	GERMINATION	GERMINATION	PERCENT	Betula pubescens subsp. czerepanovii	TREE	14.9333	14.9333	se	0	3	0	0	se	0	3	data from figure 5 - control vs 1+2+3 & control w+ vs control w0	DATA FROM FIGURE 5 - CONTROL VS 1+2+3 & CONTROL W+ VS CONTROL W0			4
61	1	WARMING TEMPERATURE	GERMINATION	GERMINATION	PERCENT	Picea jezoensis	TREE	37.4	46.5	se	18.2	4	43.8	54.6	se	21.6	4	data from figure 3 - wd - contorl vs elevated	DATA FROM FIGURE 3 - WD - CONTORL VS ELEVATED			4
44	1	WARMING TEMPERATURE	SEEDLING SURVIVAL	MORTALITY	PERCENT	Pseudotsuga menziesii	TREE	19.1	28.1	se	27	9	29.6	37.8	se	24.6	9	data form fig 7	DATA FORM FIG 7
135	3	DECREASE OF PRECIPITATION	SEEDLING ESTABLISHMENT	EMERGENCE	PERCENT	Pinus flexis	TREE	0.0354305	0.0380795	se	0.00592336	5	0.0407285	0.0437086	se	0.00666378	5	data from figure 2 - alpine sites
135	4	DECREASE OF PRECIPITATION	SEEDLING ESTABLISHMENT	EMERGENCE	PERCENT	Picea engelmanii	TREE	0.0377483	0.042053	se	0.00962546	5	0.0486755	0.0536424	se	0.0111063	5	data from figure 2 - alpine sites
44	2	WARMING TEMPERATURE	SEEDLING SURVIVAL	MORTALITY	PERCENT	Pinus contorta	TREE	10.9	16.5	se	16.8	9	30.2	37.3	se	21.3	9	data form fig 7	DATA FORM FIG 7
827	5	WARMING TEMPERATURE	SEEDLING ESTABLISHMENT	SURVIVAL	NO. OF SEEDLINGS	Larix decidua	TREE	6.7	7.8	sd	1.1	4	6.23	6.23	sd	0	4	data from figure 5 early control vs early warming	DATA FROM FIGURE 5 EARLY CONTROL VS EARLY WARMING
827	6	WARMING TEMPERATURE	SEEDLING ESTABLISHMENT	SURVIVAL	NO. OF SEEDLINGS	Picea abies	TREE	5.25	6.46	sd	1.21	4	5.7	6.9	sd	1.2	4	data from figure 5 early control vs early warming	DATA FROM FIGURE 5 EARLY CONTROL VS EARLY WARMING
827	7	WARMING TEMPERATURE	SEEDLING ESTABLISHMENT	SURVIVAL	NO. OF SEEDLINGS	Pinus cembra	TREE	7.51	8.14	sd	0.63	4	7.51	8.34	sd	0.83	4	data from figure 5 early control vs early warming	DATA FROM FIGURE 5 EARLY CONTROL VS EARLY WARMING
205	5	DECREASE OF PRECIPITATION	SEEDLING EMERGENCE	EMERGENCE	NO. OF SEEDLINGS	Pinus sylvestris	TREE	24.0496	27.0248	se	6.65276	5	18.843	21.8182	se	6.65276	5	data from figure 1 - alpine site 1 vs alpine site 4 - intact
205	6	DECREASE OF PRECIPITATION	SEEDLING EMERGENCE	EMERGENCE	NO. OF SEEDLINGS	Picea abies	TREE	15.124	19.0909	se	8.87035	5	7.68595	11.405	se	8.31596	5	data from figure 1 - alpine site 1 vs alpine site 4 - intact
205	7	DECREASE OF PRECIPITATION	SEEDLING ESTABLISHMENT	ESTABLISHMENT	NO. OF SEEDLINGS	Pinus sylvestris	TREE	5.89744	8.20513	se	5.16016	5	12.5641	14.6154	se	4.58681	5	data from figure 1 - alpine site 1 vs alpine site 4 - intact
205	8	DECREASE OF PRECIPITATION	SEEDLING ESTABLISHMENT	EMERGENCE	NO. OF SEEDLINGS	Picea abies	TREE	11.0256	14.8718	se	8.60026	5	4.10256	7.69231	se	8.02691	5	data from figure 1 - alpine site 1 vs alpine site 4 - intact
206	1	DECREASE OF PRECIPITATION	GERMINATION	GERMINATION	PERCENT	﻿Achillea millefolium	FORB	95	2.04	se	4.08	4	76.25	3.75	se	7.5	4	data from table 3 - control vs -0.3 MPa
206	2	DECREASE OF PRECIPITATION	GERMINATION	GERMINATION	PERCENT	Achillea moschata	FORB	66.25	3.75	se	7.5	4	7.5	4.79	se	9.58	4	data from table 3 - control vs -0.3 MPa
206	3	DECREASE OF PRECIPITATION	GERMINATION	GERMINATION	PERCENT	Agrostis capillaris	FORB	35	10.8	se	21.6	4	42.5	11.64	se	23.28	4	data from table 3 - control vs -0.3 MPa
206	4	DECREASE OF PRECIPITATION	GERMINATION	GERMINATION	PERCENT	Agrostis alpina	FORB	27.5	5.95	se	11.9	4	1.25	1.25	se	2.5	4	data from table 3 - control vs -0.3 MPa
206	5	DECREASE OF PRECIPITATION	GERMINATION	GERMINATION	PERCENT	Geum montanum	FORB	3.5	1.71	se	3.42	4	0	0	se	0	4	data from table 3 - control vs -0.3 MPa
206	6	DECREASE OF PRECIPITATION	GERMINATION	GERMINATION	PERCENT	Geum reptans	FORB	48	3.74	se	7.48	4	10	5.4	se	10.8	4	data from table 3 - control vs -0.3 MPa
206	7	DECREASE OF PRECIPITATION	GERMINATION	GERMINATION	PERCENT	Scorzoneroides autumnalis	FORB	80	0	se	0	4	55	5	se	10	4	data from table 3 - control vs -0.3 MPa
206	8	DECREASE OF PRECIPITATION	GERMINATION	GERMINATION	PERCENT	Leontodon hispidus	FORB	52.5	7.22	se	14.44	4	5	2.04	se	4.08	4	data from table 3 - control vs -0.3 MPa
206	9	DECREASE OF PRECIPITATION	GERMINATION	GERMINATION	PERCENT	Leucanthemum ircutianum	FORB	90	5.4	se	10.8	4	81.25	7.18	se	14.36	4	data from table 3 - control vs -0.3 MPa
206	10	DECREASE OF PRECIPITATION	GERMINATION	GERMINATION	PERCENT	Leucanthemopsis alpina	FORB	56.25	3.75	se	7.5	4	15	6.77	se	13.54	4	data from table 3 - control vs -0.3 MPa
206	11	DECREASE OF PRECIPITATION	GERMINATION	GERMINATION	PERCENT	Silene vulgaris	FORB	81.25	1.25	se	2.5	4	21.25	6.57	se	13.14	4	data from table 3 - control vs -0.3 MPa
206	12	DECREASE OF PRECIPITATION	GERMINATION	GERMINATION	PERCENT	Silene acaulis	FORB	60	7.91	se	15.82	4	3.75	2.39	se	4.78	4	data from table 3 - control vs -0.3 MPa
206	13	DECREASE OF PRECIPITATION	GERMINATION	GERMINATION	PERCENT	Taraxacum sect. Ruderalia	FORB	60.5	2.99	se	5.98	4	45	5.4	se	10.8	4	data from table 3 - control vs -0.3 MPa
206	14	DECREASE OF PRECIPITATION	GERMINATION	GERMINATION	PERCENT	Taraxacum sect. Alpina	FORB	73.5	6.7	se	13.4	4	28.75	10.08	se	20.16	4	data from table 3 - control vs -0.3 MPa
827	8	WARMING TEMPERATURE	SEEDLING ESTABLISHMENT	SURVIVAL	NO. OF SEEDLINGS	Sorbus aucuparia	TREE	7.44	7.54	sd	0.1	4	8.03	8.37	sd	0.34	4	data from figure 5 early control vs early warming	DATA FROM FIGURE 5 EARLY CONTROL VS EARLY WARMING
253	2	NUTRIENT AVAILIBILITY	SEEDLING ESTABLISHMENT	SURVIVAL	PERCENT	Pinus unciata	TREE	79.17	-	sd	15.96	4	83.33	-	sd	23.57	4	data from table 2 - ﻿aR-N-T- (control for us) vs ﻿﻿aR-N+T- -2009
154	13	WARMING TEMPERATURE	SEEDLING ESTABLISHMENT	SURVIVAL	PERCENT	Betula nana	SRHUB	10.4036	19.0135	se	14.9127	3	25.4709	32.8251	se	12.738	3	data from figure 3	DATA FROM FIGURE 3
154	14	WARMING TEMPERATURE	SEEDLING ESTABLISHMENT	SURVIVAL	PERCENT	Solidago virgaurea	FORB	7.17489	10.7623	se	6.21364	3	14.1704	17.7578	se	6.21364	3	data from figure 3	DATA FROM FIGURE 3
154	15	WARMING TEMPERATURE	SEEDLING ESTABLISHMENT	SURVIVAL	PERCENT	Vaccinium myrtillus	SRHUB	22.4215	31.7489	se	16.1555	3	54.1704	55.9641	se	3.10682	3	data from figure 3	DATA FROM FIGURE 3
253	1	WARMING TEMPERATURE	SEEDLING ESTABLISHMENT	SURVIVAL	PERCENT	Pinus unciata	TREE	79.17	-	sd	15.96	4	70.83	-	sd	39.38	4	data from table 2 - ﻿aR-N-T- (control for us) vs ﻿aR-N-T+ - 2009	DATA FROM TABLE 2 - ﻿AR-N-T- (CONTROL FOR US) VS ﻿AR-N-T+ - 2009
188	6	WARMING TEMPERATURE	SEEDLING SURVIVAL	SURVIVAL	PERCENT	Larix decidua	TREE	0.37	0.5	sd	0.13	3	0.31	0.51	sd	0.2	3
188	7	WARMING TEMPERATURE	SEEDLING SURVIVAL	SURVIVAL	PERCENT	Picea abies	TREE	0.55	0.72	sd	0.17	3	0.61	0.65	sd	0.04	3
188	8	WARMING TEMPERATURE	SEEDLING SURVIVAL	SURVIVAL	PERCENT	Pinus cembra	TREE	0.98	1.01	sd	0.03	3	0.97	1.02	sd	0.05	3
188	9	WARMING TEMPERATURE	SEEDLING SURVIVAL	SURVIVAL	PERCENT	Pinus unciata	TREE	0.55	0.62	sd	0.07	3	0.85	1	sd	0.15	3
188	10	WARMING TEMPERATURE	SEEDLING SURVIVAL	SURVIVAL	PERCENT	Sorbus aucuparia	TREE	0.47	0.86	sd	0.39	3	0.61	0.69	sd	0.08	3
828	3	WARMING TEMPERATURE	SEEDLING SURVIVAL	SURVIVAL	PERCENT	Picea mariana	TREE	0.55	0.61	se	0.12	4	0.44	0.49	se	0.1	4	data from figure 5 - mortality given	DATA FROM FIGURE 5 - MORTALITY GIVEN
79	13	WARMING TEMPERATURE	SEEDLING EMERGENCE	SURVIVAL	PERCENT	Primula alpicola	FORB	31.7551	39.102	se	17.9963	6	25.8776	30.2857	se	10.7978	6	data from figure 3 - year 2015	DATA FROM FIGURE 3 - YEAR 2015
79	14	WARMING TEMPERATURE	SEEDLING EMERGENCE	SURVIVAL	PERCENT	Pedicularis fletcheri	FORB	57.7143	62.1224	se	10.7978	6	38.1224	43.0204	se	11.9975	6	data from figure 3 - year 2015	DATA FROM FIGURE 3 - YEAR 2015
79	15	WARMING TEMPERATURE	SEEDLING EMERGENCE	SURVIVAL	PERCENT	Meconopsis integrifolia	FORB	35.6735	42.0408	se	15.5968	6	29.7959	35.6735	se	14.397	6	data from figure 3 - year 2015	DATA FROM FIGURE 3 - YEAR 2015
79	16	WARMING TEMPERATURE	SEEDLING EMERGENCE	SURVIVAL	PERCENT	Meconopsis racemosa	FORB	84.6531	92	se	17.9963	6	61.6327	69.9592	se	20.3958	6	data from figure 3 - year 2015	DATA FROM FIGURE 3 - YEAR 2015
197	1	EARLY SNOWMELT + WARMING TEMPERATURE	SEEDLING EMERGENCE	EMERGENCE	PERCENT	Geum reptans	FORB	30.4094	33.3333	se	5.06448	3	50.8772	55.5556	se	8.10316	3	data from figure 2
197	2	EARLY SNOWMELT + WARMING TEMPERATURE	SEEDLING EMERGENCE	EMERGENCE	PERCENT	Gnaphalium supinum	FORB	11.6959	17.5439	se	10.129	3	24.5614	28.655	se	7.09027	3	data from figure 2
197	3	EARLY SNOWMELT + WARMING TEMPERATURE	SEEDLING EMERGENCE	EMERGENCE	PERCENT	Cerastium pedunculatum	FORB	28.0702	37.4269	se	16.2063	3	63.7427	70.1754	se	11.1418	3	data from figure 2
197	4	EARLY SNOWMELT + WARMING TEMPERATURE	SEEDLING EMERGENCE	EMERGENCE	PERCENT	Poa laxa	GRASS	39.7661	46.1988	se	11.1418	3	28.655	33.3333	se	8.10316	3	data from figure 2
197	5	EARLY SNOWMELT + WARMING TEMPERATURE	SEEDLING EMERGENCE	EMERGENCE	PERCENT	Oxyria dignya	FORB	19.2982	25.1462	se	10.129	3	47.9532	49.7076	se	3.03869	3	data from figure 2
197	6	EARLY SNOWMELT + WARMING TEMPERATURE	SEEDLING EMERGENCE	EMERGENCE	PERCENT	Veronica alpina	FORB	10.5263	15.7895	se	9.11606	3	28.0702	34.5029	se	11.1418	3	data from figure 2
197	7	EARLY SNOWMELT + WARMING TEMPERATURE	SEEDLING EMERGENCE	EMERGENCE	PERCENT	Saxifraga bryoides	FORB	0	0	se	0	3	31.5789	33.3333	se	3.03869	3	data from figure 2
197	8	EARLY SNOWMELT + WARMING TEMPERATURE	SEEDLING EMERGENCE	EMERGENCE	PERCENT	Luzula alpinopilosa	GRASS	7.60234	10.5263	se	5.06448	3	7.60234	9.94152	se	4.05158	3	data from figure 3
197	9	EARLY SNOWMELT + WARMING TEMPERATURE	SEEDLING ESTABLISHMENT	ESTABLISHMENT	PERCENT	Geum reptans	GRASS	3.7037	5.55556	se	3.2075	3	30.8642	37.6543	se	11.7608	3	data from figure 3
197	10	EARLY SNOWMELT + WARMING TEMPERATURE	SEEDLING ESTABLISHMENT	ESTABLISHMENT	PERCENT	Gnaphalium supinum	FORB	1.23457	1.85185	se	1.06917	3	16.0494	21.6049	se	9.6225	3	data from figure 3
197	11	EARLY SNOWMELT + WARMING TEMPERATURE	SEEDLING ESTABLISHMENT	ESTABLISHMENT	PERCENT	Cerastium pedunculatum	GRASS	1.23457	2.46914	se	2.13833	3	33.9506	46.9136	se	22.4525	3	data from figure 3
197	12	EARLY SNOWMELT + WARMING TEMPERATURE	SEEDLING ESTABLISHMENT	ESTABLISHMENT	PERCENT	Poa laxa	FORB	32.0988	37.037	se	8.55334	3	20.9877	25.3086	se	7.48417	3	data from figure 3
197	13	EARLY SNOWMELT + WARMING TEMPERATURE	SEEDLING ESTABLISHMENT	ESTABLISHMENT	PERCENT	Oxyria dignya	FORB	1.85185	4.32099	se	4.27667	3	18.5185	22.8395	se	7.48417	3	data from figure 3
197	14	EARLY SNOWMELT + WARMING TEMPERATURE	SEEDLING ESTABLISHMENT	ESTABLISHMENT	PERCENT	Veronica alpina	FORB	1.85185	3.08642	se	2.13833	3	9.87654	14.1975	se	7.48417	3	data from figure 3
197	15	EARLY SNOWMELT + WARMING TEMPERATURE	SEEDLING ESTABLISHMENT	ESTABLISHMENT	PERCENT	Saxifraga bryoides	FORB	0	0	se	0	3	25.3086	28.3951	se	5.34584	3	data from figure 3
197	16	EARLY SNOWMELT + WARMING TEMPERATURE	SEEDLING ESTABLISHMENT	ESTABLISHMENT	PERCENT	Luzula alpinopilosa	FORB	4.32099	6.17284	se	3.2075	3	6.79012	9.87654	se	5.34584	3	data from figure 3

## Sheet: General Dropdown List
YEAR	PLANT LIFE STAGE FOCUS	STUDY TYPE	SPECIFIC CLIMATE STRESS	CONTINENT	COUNTRY	BIOME	HABITAT	NO. SPECIES	LIFE FORM	DISTRIBUTION	NO. OF INDIVIDUALS WHERE SEED CAME FROM	ORIGIN OF THE SEED	ORIGIN OF THE SEEDLINGD	TRANSPORT OF SEEDS FROM FIELD	POS-HARVEST STORAGE TIME	POS-HARVEST STORAGE CONDITIONS	POS-HARVEST STORAGE TEMPERATURE	POST-HARVEST STORAGE LIGHT CONDITIONS	PRE-GERMINATION TREATMEANT	COLD STRATIFICATION DURATION	COLD STRATIFICATION LIGHT CONDITIONS	GERMIANTION MEDIUM	GERMINATION ALTERNATED CYCLE (DAY/NIGHT)?	TREATMENT MANIPULATION	HOW SNOWCOVER WAS MANIPULATED?	HOW TEMPERATURE TREATMENT WAS APPLIED?	HOW WATER TREATMENT WAS APPLIED?	HOW NUTRIENT TREATMENT WAS APPLIED?	POST-GERMINATION VIABILITY TEST	CLIMATE TREATMENT ADJUST TO CLIMATE CHANGE PROJECTION?	INCLUDED IN QUALITATYVE STUDIO	INLCUDED IN META-ANALYSIS	ENVIRONMENTAL FACTOR	PLANT LIFE STAGE WERE TREATMENTS WAS IMPOSED / EFFECT SIZE	LIFE FORM	OVERALL EFFECT
>1949	SEED	OBSERVATIONAL	WATER	AFRICA	N/A	ALPINE	N/A	1-5	SHRUBS	NATIVE	1-10	COLLECTED FROM PLANT	GLASSHOOUSE / NURSERY	AMBIENT TEMPERATURE	< 1 WEEK	COLD	AMBIENT TEMPERATURE	DARK	COLD STRATIFICATION	<4 WEEKS	DARK	AGAR	YES	INCREASE	UNDER LAB CONDITIONS (°C)	OTC	ADDING WATER	ADDING NITROGEN	EMBRYO INSPECTION	YES	YES	YES	SNOWCOVER	SEED MADURATION	TREE	POSITIVE
1950-1959	SEEDLING	IN-SITU/NATURAL EXPERIMENT	WATER & TEMPERATURE	ASIA	AFGHANISTAN	SUB-ALPINE	WETLAND	6-10	SHRUBS & FORBS	EXOTIC	11-30	COLLECTED FROM SOIL SEEDBANK	TRANSPLANTED	NOT DESCRIBED	1 WEEK	DRY	0	LIGHT	GIBBERELLIC ACID	4-8 WEEKS	LIGH	IN SITU SOIL	NO	DECREASE	ADDING/REMOVING SNOW (cm)	FATI TECHNIQUE	RAINOUT SHELTER	N/A	TETRAZOLIUM	NO	NO	NO	TEMPERATURE	SEED DORMANCY / SEED BANK	SRHUB	NEGATIVE
1960-1969	SEED & SEEDLING	LABORATORY EXPERIMENT	WATER & FIRE	NORTH AMERICA	ALBANIA	ARTIC	GLACIER FORELAND	11-15	SHRUBS & GRAMINOIDS	NATIVE & EXOTIC	31-50	PURCHASED	PROPAGATED DURING THE EXPERIMENT	NOT NEEDED ( FIELD EXPERIMENT)	2-4 WEEKS	NOT DESCRIBED	0-5	12-12	COLD STRATIFICATION + GIBERELLIC ACID	8-12 WEEKS	LIGHT/DARK	COMMERCIAL SOIL	N/A	N/A	N/A	GREENHOUSE	WATER POTENTIAL SOLUTIONS		NOT DESCRIBED				DROUGHT	AUTUM GERMINATION	FORB	NO EFFECT
1970-1979		IN SITU & LABORATORY EXPERIMENT	WATER & SNOWCOVER	SOUTH AMERICA	ALGERIA	SUB-ARTIC	FOREST & TREELINE	16-20	FORBS		51-100	COLLECTED FROM PLANT AND PURCHASED	N/A	N/A	4-8 WEEKS	N/A	5-10	NOT DESCRIBED	NONE (ASSUMED T BE STRATIFIEED WHEN COLLECTED)	12-24 WEEKS	LIGHT/LIGHT	FILTER PAPER				UNDER LAB CONDITIONS	APPLING LESS WATER		PRE GERMINATION TEST				NUTRIENT	GERMINATION	GRASS	VARIES
1980-1989			TEMPERATURE	EUROPE	AMERICAN SAMOA	TUNDRA	GRASSLAND	>21	FORBS & GRAMINOIDS		>100	COLLECTED FROM SOIL SEEDBANK AND PURCHASED	SELECTED IN SITU		>8 WEEKS		10-15	N/A	NOT DESCRIBED	24-32 WEEKS	NOT DESCRIBED	SOWN IN THE FIELD				TEMPERATURE-CONTROLLED GLASSHOUSE	GRADIENT		X-RAY ANALYSIS				FIRE	AUTUM & SPRING/SUMMER GERMINATION
1990-1999			TEMPERATURE & FIRE	OCEANIA	ANDORRA	TREELINE	OPEN WOODLAND		GRAMINOIDS		NOT DESCRIBED	NOT DESCRIBED			NOT DESCRIBED		NOT DESCRIBED		N/A	>32 WEEKS	N/A	IN SITU SOIL / STRATIFY SAND				GRADIENT	N/A		N/A				SNOWCOVER + TEMPERATURE	SEEDLING EMERGENCE
2000-2009			TEMPERATURE & SNOWCOVER	ARTIC / ANTARTIC	ANGOLA		HEATH		SHRUB, FORB & GRAMINOIDS		N/A	N/A			N/A		N/A			N/A		NOT DESCRIBED				INFRARED LIGHTS							TEMPERATURE + WATER INCREASE	SEEDLING SURVIVAL
2010-2020			FIRE		ANGUILLA		HERBFIELD		TREES													N/A				OPEN-TOPPED POLYTHENE TENT							TEMPERATURE + WATER + NUTRIENT	SEEDLING ESTABLISHMENT
			FIRE & SNOWCOVER		ANTIGUA & BARBUDA		TUNDRA		SHRUBS, FORBS GRAMINOIDS & TREES																	N/A							WATER ADDITION
			SNOWCOVER		ARGENTINA		SUB-ALPINE FOREST		TREES & SHRUBS
			NUTRIENT AVAILABILITY		ARMENIA		SNOWBED		CUSHION
					ARUBA		TREEELINE FOREST
					AUSTRALIA		ALPINE MEADOW
					AUSTRIA
					AZERBAIJAN
					BAHAMAS, THE
					BAHRAIN
					BANGLADESH
					BARBADOS
					BELARUS
					BELGIUM
					BELIZE
					BENIN
					BERMUDA
					BHUTAN
					BOLIVIA
					BOSNIA & HERZEGOVINA
					BOTSWANA
					BRAZIL
					BRITISH VIRGIN IS.
					BRUNEI
					BULGARIA
					BURKINA FASO
					BURMA
					BURUNDI
					CAMBODIA
					CAMEROON
					CANADA
					CAPE VERDE
					CAYMAN ISLANDS
					CENTRAL AFRICAN REP.
					CHAD
					CHILE
					CHINA
					COLOMBIA
					COMOROS
					CONGO, DEM. REP.
					CONGO, REPUB. OF THE
					COOK ISLANDS
					COSTA RICA
					COTE D'IVOIRE
					CROATIA
					CUBA
					CYPRUS
					CZECH REPUBLIC
					DENMARK
					DJIBOUTI
					DOMINICA
					DOMINICAN REPUBLIC
					EAST TIMOR
					ECUADOR
					EGYPT
					EL SALVADOR
					EQUATORIAL GUINEA
					ERITREA
					ESTONIA
					ETHIOPIA
					FAROE ISLANDS
					FIJI
					FINLAND
					FRANCE
					FRENCH GUIANA
					FRENCH POLYNESIA
					GABON
					GAMBIA, THE
					GAZA STRIP
					GEORGIA
					GERMANY
					GHANA
					GIBRALTAR
					GREECE
					GREENLAND
					GRENADA
					GUADELOUPE
					GUAM
					GUATEMALA
					GUERNSEY
					GUINEA
					GUINEA-BISSAU
					GUYANA
					HAITI
					HONDURAS
					HONG KONG
					HUNGARY
					ICELAND
					INDIA
					INDONESIA
					IRAN
					IRAQ
					IRELAND
					ISLE OF MAN
					ISRAEL
					ITALY
					JAMAICA
					JAPAN
					JERSEY
					JORDAN
					KAZAKHSTAN
					KENYA
					KIRIBATI
					KOREA, NORTH
					KOREA, SOUTH
					KUWAIT
					KYRGYZSTAN
					LAOS
					LATVIA
					LEBANON
					LESOTHO
					LIBERIA
					LIBYA
					LIECHTENSTEIN
					LITHUANIA
					LUXEMBOURG
					MACAU
					MACEDONIA
					MADAGASCAR
					MALAWI
					MALAYSIA
					MALDIVES
					MALI
					MALTA
					MARSHALL ISLANDS
					MARTINIQUE
					MAURITANIA
					MAURITIUS
					MAYOTTE
					MEXICO
					MICRONESIA, FED. ST.
					MOLDOVA
					MONACO
					MONGOLIA
					MONTSERRAT
					MOROCCO
					MOZAMBIQUE
					NAMIBIA
					NAURU
					NEPAL
					NETHERLANDS
					NETHERLANDS ANTILLES
					NEW CALEDONIA
					NEW ZEALAND
					NICARAGUA
					NIGER
					NIGERIA
					N. MARIANA ISLANDS
					NORWAY
					OMAN
					PAKISTAN
					PALAU
					PANAMA
					PAPUA NEW GUINEA
					PARAGUAY
					PERU
					PHILIPPINES
					POLAND
					PORTUGAL
					PUERTO RICO
					QATAR
					REUNION
					ROMANIA
					RUSSIA
					RWANDA
					SAINT HELENA
					SAINT KITTS & NEVIS
					SAINT LUCIA
					ST PIERRE & MIQUELON
					SAINT VINCENT AND THE GRENADINES
					SAMOA
					SAN MARINO
					SAO TOME & PRINCIPE
					SAUDI ARABIA
					SENEGAL
					SERBIA
					SEYCHELLES
					SIERRA LEONE
					SINGAPORE
					SLOVAKIA
					SLOVENIA
					SOLOMON ISLANDS
					SOMALIA
					SOUTH AFRICA
					SPAIN
					SRI LANKA
					SUDAN
					SURINAME
					SWAZILAND
					SWEDEN
					SWITZERLAND
					SYRIA
					TAIWAN
					TAJIKISTAN
					TANZANIA
					THAILAND
					TOGO
					TONGA
					TRINIDAD & TOBAGO
					TUNISIA
					TURKEY
					TURKMENISTAN
					TURKS & CAICOS IS
					TUVALU
					UGANDA
					UKRAINE
					UNITED ARAB EMIRATES
					UNITED KINGDOM
					UNITED STATES
					URUGUAY
					UZBEKISTAN
					VANUATU
					VENEZUELA
					VIETNAM
					VIRGIN ISLANDS
					WALLIS AND FUTUNA
					WEST BANK
					WESTERN SAHARA
					YEMEN
					ZAMBIA
					ZIMBABWE
